# Supplementary material for: Social disadvantage accelerates aging
Source: Nat Med. 2025 Mar 14;31(5):1635–43. doi: 10.1038/s41591-025-03563-4 (PMC12092251; doi:10.1038/s41591-025-03563-4)
Supplement: Supplementary file 2 — Supplementary Tables 1–34 and statistical code. [file 41591_2025_3563_MOESM2_ESM.xlsx]

## Sheet: CONTENTS
		Contents
		Statistical code
		Table S1. Characteristics of participants by cohort
		Table S2. List of hallmark-related diseases
		Table S3. Associations between indicators of social disadvantage and specific ARDs in UK Biobank and FPS
		Table S4. Associations of indicators of social disadvantage with hallmark-specific ARDs at follow-up in participants without hallmark-related diseases at baseline in UK Biobank and FPS
		Table S5. Associations of indicators of social disadvantage with hallmark-specific ARDs at follow-up in participants without hallmark-related diseases at baseline in UK Biobank and FPS by sex
		Table S6. Associations of indicators of social disadvantage with hallmark-specific ARDs at follow-up in participants without hallmark-related diseases at baseline in UK Biobank and FPS – A Fine & Gray analysis corrected for competing risk of death
		Table S7. Number of hallmark-specific ARDs per 100 by ages 55 and 70 by level of social disadvantage (absolute risk) in UK Biobank and FPS
		Table S8. Rate of hallmark-related diseases by ages 55 and 70 by level of social disadvantage (relative risk) in UK Biobank and FPS
		Table S9. The rate per 100 per 10 years for health transitions in hallmark-specific ARDs by level of social disadvantage in UK Biobank
		Table S10. The rate per 100 per 10 years for health transitions in hallmark-specific ARDs by level of social disadvantage in FPS
		Table S11. A multivariate model for the independent associations of education and adult SES with hallmark-specific ARDs in UK Biobank
		Table S12. Test of the health-related selection (reverse causality) hypothesis in FPS
		Table S13. Associations of social disadvantage with hallmark-specific ARDs at follow-up in participants without hallmark-specific ARDs at baseline in the Whitehall study
		Table S14. List of proteins included signatures of organ-specific and non-organ-specific (organismal) ageing (Source: Oh, H. et al Nat 2023;624:164-172)
		Table S15. Associations of social disadvantage with proteomic signatures of organ-specific and organismal ageing in the Whitehall study
		Table S16. Proteomic organ-specific age gaps as mediators for social disadvantage-hallmark-specific ARD associations in the Whitehall study
		Table S17. Search terms for proteins related to hallmarks of ageing in SomaScan assay (Human Protein Atlas)
		Table S18. List of single age-related proteins in the Whitehall study
		Table S19. Associations of social disadvantage with 14 proteins (A) and hallmark-specific ARDs (B) in the Whitehall study
		Table S20. Associations of social disadvantage with all-cause mortality in the Whitehall study
		Table S21. Association of 14 plasma proteins with hallmark-specific ARDs in the Whitehall study
		Table S22. Association of 14 plasma proteins with hallmark-specific ARDs by sex in the Whitehall study
		Table S23. 14 socially-patterned proteins as mediators for the education-hallmark-specific ARD associations in the Whitehall study
		Table S24. 14 socially-patterned proteins as mediators for the adult SES-hallmark-specific ARD associations in the Whitehall study
		Table S25. Levels of proteins by change in social disadvantage between early to later life in the Whitehall study
		Table S26. Levels of proteins by life course social standing score in the Whitehall study
		Table S27: Characteristics of ARIC participants at visit 2 (1990-1992)
		Table S28: Characteristics of ARIC participants at visit 5 (2011-2013)
		Table S29. Associations of social disadvantage with age-related proteins and mortality in middle-aged ARIC participants
		Table S30. Associations of social disadvantage with age-related proteins and mortality in older ARIC participants
		Table S31. Age-, sex-, ethnicity and genetic score-adjusted associations of social disadvantage with hallmark-specific ARDs at follow-up in participants without hallmark-specific ARD at baseline in UK Biobank
		Table S32. Age-, sex-, ethnicity and genetic score-adjusted associations of social disadvantage with hallmark-specific ARDs at follow-up in participants without hallmark-specific ARD at baseline in the Whitehall study
		Table S33. Age-, sex-, ethnicity and genetic score-adjusted associations between social disadvantage and 14 proteins in the Whitehall study
		Table S34. Age-, sex-, ethnicity and genetic score-adjusted association between 14 plasma proteins and hallmark-specific ARDs in the Whitehall study

## Sheet: Statistical code
	Statistical code:
	SAS (version 9.4), by Jaana Pentti:
	********************************************************************;
	** Tables S3, S4, S5, S6, S13, S19B, S31, S32 **;
	** (Incident diseases, HR) **;
	********************************************************************;
	** disease=dg, exposure=altiste, output file=resfile **;
	** data sets: diseases, persons **;
	********************************************************************;
	%macro coxit3 (dg,altiste,resfile);
	data tauti;
	set diseases;
	IF dgnro=&dg;
	data t1;
	merge persons(in=i) tauti;
	by id;
	if i;
	data t2;
	set t1;
	seurloppupvm=min(lostpvm,kuolinpvm,mdy(11,12,2021));
	seuraika=(min(slaalkupvm,seurloppupvm)-alkupvm+1)/365.25;
	if &altiste>. and seuraika>0;
	if alkupvm<=slaalkupvm<=seurloppupvm then status=1; else status=0;
	if (sex=1 and &dg IN (15,16,17)) or (sex=2 and &dg IN (18,83)) then do; status=.; seuraika=.; end;
	status2=status;
	if status=0 and min(slaalkupvm,seurloppupvm)=kuolinpvm then status2=2; *death*;
	proc phreg data=t2;
	class ethnic &altiste(ref='1');
	model seuraika*status(0) = sex age ethnic &altiste / rl;
	* model seuraika*status(0) = sex age ethnic education_prs &altiste / rl;
	* model seuraika*status2(0) = sex age ethnic &altiste / eventcode=1 rl; *Fine & Gray -competing risk*;
	ods output ParameterEstimates=pe CensoredSummary=cs; run;
	data pe; set pe; if Parameter='ses' and ClassVal0=3;
	rename HazardRatio=HR_trend HRLowerCL=HRlow_trend HRUpperCL=HRupp_trend ProbChiSq=P_trend;
	data res; merge pe cs; dgnro=&dg; ses='3 vs. 1';
	keep ses dgnro Total Event HazardRatio HRLowerCL HRUpperCL ProbChiSq;
	data res; merge res(in=i) lib.Dgnro_labels; by dgnro; if i;
	proc append base=&resfile data=res;
	run;
	%mend;
	********************************************************************;
	** all diseases **;
	proc datasets lib=work memtype=data nolist; delete results_all; quit;
	%MACRO coxkaikki;
	%DO I = 1 %TO 83;
	%coxit3(&I,ses,results_all);
	%END;
	%MEND coxkaikki;
	%coxkaikki;
	proc print data=results_all;
	id dgnro;
	var label ses Total Event HazardRatio HRLowerCL HRUpperCL ProbChiSq;
	run;
	********************************************************************;
	** selected diseases **;
	proc datasets lib=work memtype=data nolist; delete results; quit;
	%coxit3(108,ses,results);
	%coxit3(105,ses,results);
	%coxit3(109,ses,results);
	%coxit3(106,ses,results);
	%coxit3(107,ses,results);
	%coxit3(103,ses,results);
	%coxit3(102,ses,results);
	%coxit3(104,ses,results);
	%coxit3(101,ses,results);
	%coxit3(100,ses,results);
	proc print data=results;
	id dgnro;
	var label ses Total Event HazardRatio HRLowerCL HRUpperCL ProbChiSq;
	run;
	********************************************************************;
	** Tables S7, S8 **;
	** (Number of hallmark-related diseases, Rate, RR) **;
	********************************************************************;
	proc means data=diseases nway noprint;
	where dgnro IN (5,6,7,8,10,11,12,13,14,15,16,17,18,19,20,21,24,26,27,28,29,30,31,32,37,42,48,66,67,72);
	var slaalkupvm; class id;
	output out=t101 n=dsum101;
	proc means data=diseases nway noprint;
	where dgnro IN (6,7,8,10,12,15,16,18,19,20,26,27,28,30,31,32,37,38,42,43,52,53,55,56,61,66,72,73,75,80);
	var slaalkupvm; class id;
	output out=t102 n=dsum102;
	proc means data=diseases nway noprint;
	where dgnro IN (5,6,7,8,10,11,12,14,15,16,17,18,19,20,21,22,23,24,25,26,28,42,53,55,56,66,69,71,73,75);
	var slaalkupvm; class id;
	output out=t103 n=dsum103;
	proc means data=diseases nway noprint;
	where dgnro IN (2,7,8,11,12,15,17,18,24,25,26,37,38,42,43,44,45,46,48,49,51,57,59,64,65,68,69,75,78,79);
	var slaalkupvm; class id;
	output out=t104 n=dsum104;
	proc means data=diseases nway noprint;
	where dgnro IN (8,10,15,16,36,37,38,41,42,47,52,53,55,56,60,61,62,63,64,68,69,73,74,75,79,81,82);
	var slaalkupvm; class id;
	output out=t105 n=dsum105;
	proc means data=diseases nway noprint;
	where dgnro IN (2,6,7,8,11,15,26,28,37,38,41,42,43,44,48,49,50,52,53,55,57,58,64,67,68,73,75,77,81,82);
	var slaalkupvm; class id;
	output out=t106 n=dsum106;
	proc means data=diseases nway noprint;
	where dgnro IN (1,3,6,7,8,9,11,12,13,14,15,20,24,28,30,35,42,48,49,52,53,64,68,69,70,73,75,81,82,83);
	var slaalkupvm; class id;
	output out=t107 n=dsum107;
	proc means data=diseases nway noprint;
	where dgnro IN (8,15,24,25,26,27,28,30,31,32,33,34,37,38,44,47,52,53,54,55,56,57,61,62,63,64,73,75,77,79);
	var slaalkupvm; class id;
	output out=t108 n=dsum108;
	proc means data=diseases nway noprint;
	where dgnro IN (2,4,7,15,16,17,18,21,30,36,37,38,39,40,42,52,53,55,61,64,67,68,69,73,75,76,79,81,82,83);
	var slaalkupvm; class id;
	output out=t109 n=dsum109;
	run;
	data tsum;
	merge t101 t102 t103 t104 t105 t106 t107 t108 t109;
	by id;
	drop _TYPE_ _freq_;
	run;
	data persons2;
	merge persons(in=i) tsum;
	by id;
	if i;
	array tau{9} dsum101-dsum109;
	do l=1 to 9;
	if tau{l}=. then tau{l}=0;
	end;
	age_end=age+maxseura;
	lnage=log(age_end/7000); ** Rate per 100*70yrs **;
	run;
	***************************************;
	proc means data=persons2;
	var age_end;
	run;
	proc format;
	value dik 1-10='1+';
	proc freq data=persons2;
	tables dsum101-dsum109;
	tables educ *(dsum108 dsum105 dsum109 dsum106 dsum107
	dsum103 dsum102 dsum104 dsum101) / nopercent nocol norow;
	format dsum108 dsum105 dsum109 dsum106 dsum107
	dsum103 dsum102 dsum104 dsum101 dik.;
	run;
	proc genmod data=persons2;
	class educ;
	model dsum108 = sex educ / dist=poisson offset=lnage;
	* model dsum105 = sex educ / dist=poisson offset=lnage;
	* model dsum109 = sex educ / dist=poisson offset=lnage;
	* model dsum106 = sex educ / dist=poisson offset=lnage;
	* model dsum107 = sex educ / dist=poisson offset=lnage;
	* model dsum103 = sex educ / dist=poisson offset=lnage;
	* model dsum102 = sex educ / dist=poisson offset=lnage;
	* model dsum104 = sex educ / dist=poisson offset=lnage;
	* model dsum101 = sex educ / dist=poisson offset=lnage;
	lsmeans educ / exp cl; *Rate per 100*70yrs*;
	estimate 'educ 2 vs 1' educ -1 1 0;
	estimate 'educ 3 vs 1' educ -1 0 1;
	run;
	********************************************************************;
	** Tables S9, S10 **;
	********************************************************************;
	** 1. INCIDENT HALLMARK-RELATED DISEASE (HR, Rate per 1000 py) **;
	data persons3b;
	set persons3;
	seurloppupvm=min(lostpvm,kuolinpvm,mdy(11,12,2021));
	seuraika=(seurloppupvm-alkupvm+1)/365.25;
	if seurv108=. then seurv108=seuraika;
	if dis108=. then dis108=0;
	if .<slaalkupvm108<alkupvm then delete;
	lnseuraika=log((min(seurloppupvm)-alkupvm+1)/365.25/1000);
	run;
	proc phreg data=persons3b;
	class ethnic ses(ref='1');
	model seurv108*dis108(0) = sex age ethnic ses / rl;
	run;
	proc genmod data=persons3b;
	class ethnic ses;
	model dis108 = sex age ethnic ses / dist=poisson offset=lnseuraika;
	lsmeans ses / exp cl;
	estimate 'Low vs High' ses -1 0 1;
	run;
	********************************************************************;
	** 2. DISEASE **;
	data diseases3;
	merge diseases persons3;
	by id;
	run;
	proc means data=diseases3 nway noprint;
	where dgnro<=83 and
	slaalkupvm>slaalkupvm100 and dis100=1;
	var slaalkupvm; class id;
	output out=t100 min=slaalkupvm2_100;
	proc means data=diseases3 nway noprint;
	where dgnro IN (5,6,7,8,10,11,12,13,14,15,16,17,18,19,20,21,24,26,27,28,29,30,31,32,37,42,48,66,67,72) and
	slaalkupvm>slaalkupvm101 and dis101=1;
	var slaalkupvm; class id;
	output out=t101 min=slaalkupvm2_101;
	proc means data=diseases3 nway noprint;
	where dgnro IN (6,7,8,10,12,15,16,18,19,20,26,27,28,30,31,32,37,38,42,43,52,53,55,56,61,66,72,73,75,80) and
	slaalkupvm>slaalkupvm102 and dis102=1;
	var slaalkupvm; class id;
	output out=t102 min=slaalkupvm2_102;
	proc means data=diseases3 nway noprint;
	where dgnro IN (5,6,7,8,10,11,12,14,15,16,17,18,19,20,21,22,23,24,25,26,28,42,53,55,56,66,69,71,73,75) and
	slaalkupvm>slaalkupvm103 and dis103=1;
	var slaalkupvm; class id;
	output out=t103 min=slaalkupvm2_103;
	proc means data=diseases3 nway noprint;
	where dgnro IN (2,7,8,11,12,15,17,18,24,25,26,37,38,42,43,44,45,46,48,49,51,57,59,64,65,68,69,75,78,79) and
	slaalkupvm>slaalkupvm104 and dis104=1;
	var slaalkupvm; class id;
	output out=t104 min=slaalkupvm2_104;
	proc means data=diseases3 nway noprint;
	where dgnro IN (8,10,15,16,36,37,38,41,42,47,52,53,55,56,60,61,62,63,64,68,69,73,74,75,79,81,82) and
	slaalkupvm>slaalkupvm105 and dis105=1;
	var slaalkupvm; class id;
	output out=t105 min=slaalkupvm2_105;
	proc means data=diseases3 nway noprint;
	where dgnro IN (2,6,7,8,11,15,26,28,37,38,41,42,43,44,48,49,50,52,53,55,57,58,64,67,68,73,75,77,81,82) and
	slaalkupvm>slaalkupvm106 and dis106=1;
	var slaalkupvm; class id;
	output out=t106 min=slaalkupvm2_106;
	proc means data=diseases3 nway noprint;
	where dgnro IN (1,3,6,7,8,9,11,12,13,14,15,20,24,28,30,35,42,48,49,52,53,64,68,69,70,73,75,81,82,83) and
	slaalkupvm>slaalkupvm107 and dis107=1;
	var slaalkupvm; class id;
	output out=t107 min=slaalkupvm2_107;
	proc means data=diseases3 nway noprint;
	where dgnro IN (8,15,24,25,26,27,28,30,31,32,33,34,37,38,44,47,52,53,54,55,56,57,61,62,63,64,73,75,77,79) and
	slaalkupvm>slaalkupvm108 and dis108=1;
	var slaalkupvm; class id;
	output out=t108 min=slaalkupvm2_108;
	proc means data=diseases3 nway noprint;
	where dgnro IN (2,4,7,15,16,17,18,21,30,36,37,38,39,40,42,52,53,55,61,64,67,68,69,73,75,76,79,81,82,83) and
	slaalkupvm>slaalkupvm109 and dis109=1;
	var slaalkupvm; class id;
	output out=t109 min=slaalkupvm2_109;
	run;
	data tpvm;
	merge t100 t101 t102 t103 t104 t105 t106 t107 t108 t109;
	by id;
	drop _TYPE_ _freq_;
	run;
	data ppersons2;
	merge persons3(in=i) tpvm;
	by id;
	if i;
	array tau1{10} slaalkupvm100-slaalkupvm1000;
	array tau2{10} slaalkupvm2_100-slaalkupvm2_1000;
	array seu{10} seurv2_100-seurv2_1000;
	array ero{10} seurv12_100-seurv12_1000;
	array ik{10} age2_h100-age2_h1000;
	do l=1 to 10;
	seu{l}=(tau2{l}-alkupvm+1)/365.25;
	ero{l}=(tau2{l}-tau1{l})/365.25;
	ik{l}=age+(tau2{l}-alkupvm+1)/365.25;
	end;
	run;
	***************************************;
	data ppersons2b;
	set ppersons2;
	seurloppupvm=min(lostpvm,kuolinpvm,mdy(11,12,2021));
	seuraika=(seurloppupvm-slaalkupvm108+1)/365.25;
	if seurv12_108>. then status=1; else status=0;
	if seurv12_108=. then seurv12_108=seuraika;
	if .<slaalkupvm108<alkupvm or dis108=0 then delete;
	age2=age_h108;
	lnseuraika=log(seuraika/1000);
	run;
	proc phreg data=ppersons2b;
	class ethnic ses(ref='1');
	model seurv12_108*status(0) = sex age2 ethnic ses / rl;
	run;
	proc genmod data=ppersons2b;
	class ethnic ses;
	model status = sex age2 ethnic ses / dist=poisson offset=lnseuraika;
	lsmeans ses / exp cl;
	estimate 'Low vs High' ses -1 0 1;
	run;
	********************************************************************;
	** 3. DISEASE **;
	data diseases4;
	merge diseases ppersons2;
	by id;
	run;
	proc means data=diseases4 nway noprint;
	where dgnro<=83 and
	slaalkupvm>slaalkupvm2_100 and slaalkupvm2_100>.;
	var slaalkupvm; class id;
	output out=tt100 min=slaalkupvm3_100;
	proc means data=diseases4 nway noprint;
	where dgnro IN (5,6,7,8,10,11,12,13,14,15,16,17,18,19,20,21,24,26,27,28,29,30,31,32,37,42,48,66,67,72) and
	slaalkupvm>slaalkupvm2_101 and slaalkupvm2_101>.;
	var slaalkupvm; class id;
	output out=tt101 min=slaalkupvm3_101;
	proc means data=diseases4 nway noprint;
	where dgnro IN (6,7,8,10,12,15,16,18,19,20,26,27,28,30,31,32,37,38,42,43,52,53,55,56,61,66,72,73,75,80) and
	slaalkupvm>slaalkupvm2_102 and slaalkupvm2_102>.;
	var slaalkupvm; class id;
	output out=tt102 min=slaalkupvm3_102;
	proc means data=diseases4 nway noprint;
	where dgnro IN (5,6,7,8,10,11,12,14,15,16,17,18,19,20,21,22,23,24,25,26,28,42,53,55,56,66,69,71,73,75) and
	slaalkupvm>slaalkupvm2_103 and slaalkupvm2_103>.;
	var slaalkupvm; class id;
	output out=tt103 min=slaalkupvm3_103;
	proc means data=diseases4 nway noprint;
	where dgnro IN (2,7,8,11,12,15,17,18,24,25,26,37,38,42,43,44,45,46,48,49,51,57,59,64,65,68,69,75,78,79) and
	slaalkupvm>slaalkupvm2_104 and slaalkupvm2_104>.;
	var slaalkupvm; class id;
	output out=tt104 min=slaalkupvm3_104;
	proc means data=diseases4 nway noprint;
	where dgnro IN (8,10,15,16,36,37,38,41,42,47,52,53,55,56,60,61,62,63,64,68,69,73,74,75,79,81,82) and
	slaalkupvm>slaalkupvm2_105 and slaalkupvm2_105>.;
	var slaalkupvm; class id;
	output out=tt105 min=slaalkupvm3_105;
	proc means data=diseases4 nway noprint;
	where dgnro IN (2,6,7,8,11,15,26,28,37,38,41,42,43,44,48,49,50,52,53,55,57,58,64,67,68,73,75,77,81,82) and
	slaalkupvm>slaalkupvm2_106 and slaalkupvm2_106>.;
	var slaalkupvm; class id;
	output out=tt106 min=slaalkupvm3_106;
	proc means data=diseases4 nway noprint;
	where dgnro IN (1,3,6,7,8,9,11,12,13,14,15,20,24,28,30,35,42,48,49,52,53,64,68,69,70,73,75,81,82,83) and
	slaalkupvm>slaalkupvm2_107 and slaalkupvm2_107>.;
	var slaalkupvm; class id;
	output out=tt107 min=slaalkupvm3_107;
	proc means data=diseases4 nway noprint;
	where dgnro IN (8,15,24,25,26,27,28,30,31,32,33,34,37,38,44,47,52,53,54,55,56,57,61,62,63,64,73,75,77,79) and
	slaalkupvm>slaalkupvm2_108 and slaalkupvm2_108>.;
	var slaalkupvm; class id;
	output out=tt108 min=slaalkupvm3_108;
	proc means data=diseases4 nway noprint;
	where dgnro IN (2,4,7,15,16,17,18,21,30,36,37,38,39,40,42,52,53,55,61,64,67,68,69,73,75,76,79,81,82,83) and
	slaalkupvm>slaalkupvm2_109 and slaalkupvm2_109>.;
	var slaalkupvm; class id;
	output out=tt109 min=slaalkupvm3_109;
	run;
	data ttpvm;
	merge tt100 tt101 tt102 tt103 tt104 tt105 tt106 tt107 tt108 tt109;
	by id;
	drop _TYPE_ _freq_;
	run;
	data ppersons3;
	merge ppersons2(in=i) ttpvm;
	by id;
	if i;
	array tau2{10} slaalkupvm2_100-slaalkupvm2_1000;
	array tau3{10} slaalkupvm3_100-slaalkupvm3_1000;
	array seu{10} seurv3_100-seurv3_1000;
	array ero{10} seurv23_100-seurv23_1000;
	array ik{10} age3_h100-age3_h1000;
	do l=1 to 10;
	seu{l}=(tau3{l}-alkupvm+1)/365.25;
	ero{l}=(tau3{l}-tau2{l})/365.25;
	ik{l}=age+(tau3{l}-alkupvm+1)/365.25;
	end;
	run;
	***************************************;
	data ppersons3b;
	set ppersons3;
	seurloppupvm=min(lostpvm,kuolinpvm,mdy(11,12,2021));
	seuraika=(seurloppupvm-slaalkupvm2_108+1)/365.25;
	if seurv23_108>. then status=1; else status=0;
	if seurv23_108=. then seurv23_108=seuraika;
	if .<slaalkupvm108<alkupvm or slaalkupvm2_108=. then delete;
	age3=age2_h108;
	lnseuraika=log(seuraika/1000);
	run;
	proc phreg data=ppersons3b;
	class ethnic ses(ref='1');
	model seurv23_108*status(0) = sex age3 ethnic ses / rl;
	run;
	proc genmod data=ppersons3b;
	class ethnic ses;
	model status = sex age3 ethnic ses / dist=poisson offset=lnseuraika;
	lsmeans ses / exp cl;
	estimate 'Low vs High' ses -1 0 1;
	run;
	********************************************************************;
	** Tables S11, S19C **;
	** (Multivariable/multilevel model) **;
	********************************************************************;
	** disease=dg, exposures=altiste1, altiste2 **;
	********************************************************************;
	%macro coxit3m (dg,altiste1,altiste2);
	data tauti;
	set diseases;
	IF dgnro=&dg;
	data t1;
	merge persons(in=i) tauti;
	by id;
	if i;
	data t2;
	set t1;
	seurloppupvm=min(lostpvm,kuolinpvm,mdy(11,12,2021));
	seuraika=(min(slaalkupvm,seurloppupvm)-alkupvm+1)/365.25;
	if &altiste1>. and &altiste2>. and seuraika>0;
	if alkupvm<=slaalkupvm<=seurloppupvm then status=1; else status=0;
	if (sex=1 and &dg IN (15,16,17)) or (sex=2 and &dg IN (18,83)) then do; status=.; seuraika=.; end;
	proc phreg data=t2;
	class ethnic &altiste1(ref='1') &altiste2(ref='1');
	model seuraika*status(0) = sex age ethnic &altiste1 &altiste2 / rl;
	run;
	/*
	proc phreg data=t2; *multilevel*;
	class city &altiste1(ref='1') &altiste2(ref='1');
	model seuraika*status(0) = sex age &altiste1 &altiste2 / rl;
	random city / dist=lognormal; *log-normal frailty distribution*;
	run;
	*/
	%mend;
	** selected diseases **;
	%coxit3m(108,educ,ases);
	%coxit3m(105,educ,ases);
	%coxit3m(109,educ,ases);
	%coxit3m(106,educ,ases);
	%coxit3m(107,educ,ases);
	%coxit3m(103,educ,ases);
	%coxit3m(102,educ,ases);
	%coxit3m(104,educ,ases);
	%coxit3m(101,educ,ases);
	********************************************************************;
	** Table S12 **;
	** (Reverse causality) **;
	********************************************************************;
	proc logistic data=f2; where mover5=1;
	model nhood_diff5(ref='0') = sex age nhood0 disease / link=glogit;
	proc logistic data=f2; where mover10=1;
	model ases_diff10(ref='0') = sex age nhood0 disease / link=glogit;
	run;
	********************************************************************;
	** Table S15 **;
	** (Organ age) **;
	********************************************************************;
	/*
	CAgeGap_zscored_Artery
	CAgeGap_zscored_Brain
	CAgeGap_zscored_Heart
	CAgeGap_zscored_Immune
	CAgeGap_zscored_Intestine
	CAgeGap_zscored_Kidney
	CAgeGap_zscored_Liver
	CAgeGap_zscored_Lung
	CAgeGap_zscored_Pancreas
	CAgeGap_zscored_Organismal
	*/
	proc logistic data=wh1; *multinomial logistic regression*;
	class ses5(ref='3');
	model ses5 = sex_F age ETHN_DS CAgeGap_zscored_Artery / link=glogit;
	* model ses5 = sex_F age ETHN_DS education_prs_std CAgeGap_zscored_Artery / link=glogit;
	* model educ5 = sex_F age ETHN_DS CAgeGap_zscored_Artery / link=glogit;
	* model educ5 = sex_F age ETHN_DS education_prs_std CAgeGap_zscored_Artery / link=glogit;
	run;
	********************************************************************;
	** Table S16 **;
	** Inverse Odds Ratio Weighted (IORW) mediation **;
	********************************************************************;
	data wh4;
	set wh3;
	ses=ses5;
	* ses=educ5;
	IF nmiss(of ses Artery Brain Heart Immune Intestine Kidney Liver Lung Pancreas)=0;
	run;
	*** weights ***;
	proc logistic data=wh4;
	model ses(ref='3') = sex age ETHN_DS
	Artery Brain Heart Immune Intestine Kidney Liver Lung Pancreas / link=glogit;
	ods output ParameterEstimates=beta;
	proc transpose data=beta out=beta; id Variable Response;
	data beta; set beta; if _NAME_='Estimate'; all=1;
	estimate11=Artery1; estimate12=Artery2;
	estimate21=Brain1; estimate22=Brain2;
	estimate31=Heart1; estimate32=Heart2;
	estimate41=Immune1; estimate42=Immune2;
	estimate51=Intestine1; estimate52=Intestine2;
	estimate61=Kidney1; estimate62=Kidney2;
	estimate71=Liver1; estimate72=Liver2;
	estimate81=Lung1; estimate82=Lung2;
	estimate91=Pancreas1; estimate92=Pancreas2;
	keep all estimate11--estimate92;
	data idt; set wh4; all=1; keep all STNO;
	data beta2; merge idt beta; by all;
	data wh5; merge wh4 beta2; by STNO;
	data wh5; set wh5;
	if ses=3 then IORW=1;
	if ses=2 then
	IORW=1/exp(estimate12*Artery+estimate22*Brain+estimate32*Heart+estimate42*Immune+
	estimate52*Intestine+estimate62*Kidney+estimate72*Liver+estimate82*Lung+
	estimate92*Pancreas);
	if ses=1 then
	IORW=1/exp(estimate11*Artery+estimate21*Brain+estimate31*Heart+estimate41*Immune+
	estimate51*Intestine+estimate61*Kidney+estimate71*Liver+estimate81*Lung+
	estimate91*Pancreas);
	run;
	*** Cox model (hallmark diseases 100-109) ***;
	proc phreg data=wh5;
	class ses(ref='3');
	model futime_hall*status_hall(0)= sex age ETHN_DS ses / rl;
	ods output ParameterEstimates=te; ** Total effect **;
	proc phreg data=wh5;
	class ses(ref='3');
	model futime_hall*status_hall(0)= sex age ETHN_DS ses / rl;
	weight IORW;
	ods output ParameterEstimates=de; ** Direct effect **;
	run;
	data te; set te; if Parameter='ses' and ClassVal0='1'; TE_est=Estimate; TE_HR=HazardRatio;
	TE_HR_low=HRLowerCL; TE_HR_upp=HRUpperCL; keep TE_est TE_HR TE_HR_low TE_HR_upp;
	data de; set de; if Parameter='ses' and ClassVal0='1'; DE_est=Estimate; DE_HR=HazardRatio;
	DE_HR_low=HRLowerCL; DE_HR_upp=HRUpperCL; keep DE_est DE_HR DE_HR_low DE_HR_upp;
	data est; merge te de; ** Indirect effect **;
	IE_est=TE_est-DE_est;
	IE_percent=IE_est/TE_est*100;
	proc print data=est;
	run;
	********************************************************************;
	** Tables S19A, S20, S21, S22, S33, S34 **;
	********************************************************************;
	** protein **;
	data wh3;
	set wh2;
	format varname $20.;
	array pro{7596} seq1000028--seq99991;
	do v=1 to 7596;
	varname=vname(pro{v});
	protein=pro{v};
	output;
	end;
	drop seq1000028--seq99991;
	run;
	proc sort data=wh3;
	by varname;
	run;
	data wh4;
	set wh3;
	if variable IN ('seq1080322','seq1121440','seq1369026','seq1890126','seq2111848','seq41572','seq433749',
	'seq491378','seq533949','seq543763','seq58526','seq598250','seq606971','seq627616');
	run;
	***************************************;
	** age **;
	proc reg data=wh4 plots=none;
	model age5 = sex eth soma_batch protein;
	by varname;
	ods output ParameterEstimates=pe;
	run;
	quit;
	data results_age;
	set pe;
	if variable='protein';
	keep varname estimate stderr tValue Probt;
	run;
	***************************************;
	** ses, educ, nhood, dadsoc **;
	proc logistic data=wh4;
	model ses5 = age5 sex eth soma_batch protein;
	* model ses5 = age5 sex eth soma_batch education_prs protein;
	by varname;
	ods output ParameterEstimates=pe;
	run;
	data results_ses;
	set pe;
	if variable='protein';
	keep varname estimate stderr WaldChiSq ProbChiSq;
	run;
	***************************************;
	** mortality **;
	proc phreg data=wh4;
	model futime_mort*status_mort(0)= sex age eth protein / rl;
	by varname;
	ods output ParameterEstimates=pe;
	run;
	data results_mort;
	set pe;
	if parameter='protein';
	keep varname Estimate StdErr HazardRatio HRLowerCL HRUpperCL ProbChiSq;
	run;
	***************************************;
	** hallmark-related diseases **;
	proc phreg data=wh4;
	model futime_hall*status_hall(0)= sex age eth protein / rl;
	* model futime_hall*status_hall(0)= sex age eth education_prs protein / rl;
	by varname;
	ods output ParameterEstimates=pe;
	run;
	data results_hall;
	set pe;
	if parameter='protein';
	keep varname Estimate StdErr HazardRatio HRLowerCL HRUpperCL ProbChiSq;
	run;
	********************************************************************;
	** Tables S23, S24 **;
	** Inverse Odds Ratio-Weighted (IORW) mediation **;
	********************************************************************;
	%macro mediation (prot,resfile);
	data wh4; set wh3;
	ses=ses5;
	* ses=educ5;
	IF ses>. and &prot>.;
	run;
	*** weights ***;
	proc logistic data=wh4;
	model ses(ref='3') = &prot sex age ETHN_DS / link=glogit;
	ods output ParameterEstimates=beta;
	data med; set beta; if _n_=3; format Protein $20.; Protein=Variable; keep Protein;
	proc transpose data=beta out=beta;
	data beta; set beta; if _NAME_='Estimate'; all=1;
	estimate1=COL3; estimate2=COL4;
	keep all estimate1 estimate2;
	data idt; set wh4; all=1; keep all STNO;
	data beta2; merge idt beta; by all;
	data wh5; merge wh4 beta2; by STNO;
	data wh5; set wh5;
	if ses=3 then IORW=1;
	if ses=2 then IORW=1/exp(estimate2*&prot);
	if ses=1 then IORW=1/exp(estimate1*&prot);
	run;
	*** Cox model (hallmark diseases 100-109) ***;
	proc phreg data=wh5;
	class ses(ref='3');
	model futime_hall*status_hall(0)= sex age ETHN_DS ses / rl;
	ods output ParameterEstimates=te; ** Total effect **;
	proc phreg data=wh5;
	class ses(ref='3');
	model futime_hall*status_hall(0)= sex age ETHN_DS ses / rl;
	weight IORW;
	ods output ParameterEstimates=de; ** Direct effect **;
	run;
	data te; set te; if Parameter='ses' and ClassVal0='1'; TE_est=Estimate; TE_HR=HazardRatio;
	TE_HR_low=HRLowerCL; TE_HR_upp=HRUpperCL; keep TE_est TE_HR TE_HR_low TE_HR_upp;
	data de; set de; if Parameter='ses' and ClassVal0='1'; DE_est=Estimate; DE_HR=HazardRatio;
	DE_HR_low=HRLowerCL; DE_HR_upp=HRUpperCL; keep DE_est DE_HR DE_HR_low DE_HR_upp;
	data res; merge med te de; ** Indirect effect **;
	IE_est=TE_est-DE_est;
	IE_percent=IE_est/TE_est*100;
	proc append base=&resfile data=res;
	run;
	%mend;
	**********************;
	proc datasets lib=work memtype=data nolist; delete results; quit;
	%mediation(seq58526,results);
	%mediation(seq2111848,results);
	%mediation(seq491378,results);
	%mediation(seq433749,results);
	%mediation(seq598250,results);
	%mediation(seq41572,results);
	%mediation(seq533949,results);
	%mediation(seq543763,results);
	%mediation(seq1369026,results);
	%mediation(seq1121440,results);
	%mediation(seq627616,results);
	%mediation(seq606971,results);
	%mediation(seq1080322,results);
	%mediation(seq1890126,results);
	proc print data=results;
	id Protein;
	var TE_est TE_HR TE_HR_low TE_HR_upp DE_est DE_HR DE_HR_low DE_HR_upp IE_est IE_percent;
	run;
	********************************************************************;
	** 14 protein mediators **;
	data wh4;
	set wh3;
	ses=ses5;
	* ses=educ5;
	IF nmiss(of ses seq58526 seq2111848 seq491378 seq433749 seq598250 seq41572 seq533949 seq543763
	seq1369026 seq1121440 seq627616 seq606971 seq1080322 seq1890126)=0;
	run;
	*** weights ***;
	proc logistic data=wh4;
	model ses(ref='3') = sex age ETHN_DS
	seq58526 seq2111848 seq491378 seq433749 seq598250 seq41572 seq533949 seq543763
	seq1369026 seq1121440 seq627616 seq606971 seq1080322 seq1890126 / link=glogit;
	ods output ParameterEstimates=beta;
	proc transpose data=beta out=beta; id Variable Response;
	data beta; set beta; if _NAME_='Estimate'; all=1;
	estimate11=seq585261; estimate12=seq585262;
	estimate21=seq21118481; estimate22=seq21118482;
	estimate31=seq4913781; estimate32=seq4913782;
	estimate41=seq4337491; estimate42=seq4337492;
	estimate51=seq5982501; estimate52=seq5982502;
	estimate61=seq415721; estimate62=seq415722;
	estimate71=seq5339491; estimate72=seq5339492;
	estimate81=seq5437631; estimate82=seq5437632;
	estimate91=seq13690261; estimate92=seq13690262;
	estimate101=seq11214401; estimate102=seq11214402;
	estimate111=seq6276161; estimate112=seq6276162;
	estimate121=seq6069711; estimate122=seq6069712;
	estimate131=seq10803221; estimate132=seq10803222;
	estimate141=seq18901261; estimate142=seq18901262;
	keep all estimate11--estimate142;
	data idt; set wh4; all=1; keep all STNO;
	data beta2; merge idt beta; by all;
	data wh5; merge wh4 beta2; by STNO;
	data wh5; set wh5;
	if ses=3 then IORW=1;
	if ses=2 then
	IORW=1/exp(estimate12*seq58526+estimate22*seq2111848+estimate32*seq491378+estimate42*seq433749+
	estimate52*seq598250+estimate62*seq41572+estimate72*seq533949+estimate82*seq543763+
	estimate92*seq1369026+estimate102*seq1121440+estimate112*seq627616+estimate122*seq606971+
	estimate132*seq1080322+estimate142*seq1890126);
	if ses=1 then
	IORW=1/exp(estimate11*seq58526+estimate21*seq2111848+estimate31*seq491378+estimate41*seq433749+
	estimate51*seq598250+estimate61*seq41572+estimate71*seq533949+estimate81*seq543763+
	estimate91*seq1369026+estimate101*seq1121440+estimate111*seq627616+estimate121*seq606971+
	estimate131*seq1080322+estimate141*seq1890126);
	run;
	*** Cox model ***;
	proc phreg data=wh5;
	class ses(ref='3');
	model futime_hall*status_hall(0)= sex age ETHN_DS ses / rl;
	ods output ParameterEstimates=te; ** Total effect **;
	proc phreg data=wh5;
	class ses(ref='3');
	model futime_hall*status_hall(0)= sex age ETHN_DS ses / rl;
	weight IORW;
	ods output ParameterEstimates=de; ** Direct effect **;
	run;
	data te; set te; if Parameter='ses' and ClassVal0='1'; TE_est=Estimate; TE_HR=HazardRatio;
	TE_HR_low=HRLowerCL; TE_HR_upp=HRUpperCL; keep TE_est TE_HR TE_HR_low TE_HR_upp;
	data de; set de; if Parameter='ses' and ClassVal0='1'; DE_est=Estimate; DE_HR=HazardRatio;
	DE_HR_low=HRLowerCL; DE_HR_upp=HRUpperCL; keep DE_est DE_HR DE_HR_low DE_HR_upp;
	data est; merge te de; ** Indirect effect **;
	IE_est=TE_est-DE_est;
	IE_percent=IE_est/TE_est*100;
	proc print data=est;
	run;
	********************************************************************;
	** Tables S19D, S25, S26 **;
	********************************************************************;
	** Socioeconomic disadvantage **;
	/* educses=educ5+ses5;
	if educ5=1 and ses5=1 then educses3=1;
	if educ5=1 and ses5 IN (2,3) then educses3=2;
	if educ5=2 and ses5>. then educses3=3;
	if educ5=3 and ses5 IN (1,2) then educses3=4;
	if educ5=3 and ses5=3 then educses3=5; */
	proc genmod data=wh4;
	class educses; *educses, educses3*;
	model protein = age5 sex eth educses;
	lsmeans educses / cl;
	by varname;
	ods output LSMeans=lsm;
	run;
	data results_educses;
	set lsm;
	keep varname nro educses Estimate Lower Upper;
	run;
	proc genmod data=wh4;
	class educ5 nhood3;
	model protein = age5 sex eth educ5 nhood3;
	run;
	********************************************************************;
	** Extended Data Figure 4 (Phi Coefficients) **;
	********************************************************************;
	data t101; set diseases; if dgnro=101; rename slaalkupvm=slaalkupvm101;
	data t102; set diseases; if dgnro=102; rename slaalkupvm=slaalkupvm102;
	data t103; set diseases; if dgnro=103; rename slaalkupvm=slaalkupvm103;
	data t104; set diseases; if dgnro=104; rename slaalkupvm=slaalkupvm104;
	data t105; set diseases; if dgnro=105; rename slaalkupvm=slaalkupvm105;
	data t106; set diseases; if dgnro=106; rename slaalkupvm=slaalkupvm106;
	data t107; set diseases; if dgnro=107; rename slaalkupvm=slaalkupvm107;
	data t108; set diseases; if dgnro=108; rename slaalkupvm=slaalkupvm108;
	data t109; set diseases; if dgnro=109; rename slaalkupvm=slaalkupvm109;
	data diseases2;
	merge t101 t102 t103 t104 t105 t106 t107 t108 t109;
	by id;
	data persons2;
	merge persons(in=i) diseases2;
	by id;
	if i;
	data persons3;
	merge persons2;
	dis101=0; dis102=0; dis103=0; dis104=0; dis105=0; dis106=0; dis107=0; dis108=0; dis109=0;
	if slaalkupvm101>=alkupvm then do; dis101=1; age_h101=age+(year(slaalkupvm101)-year(alkupvm)); seurv101=(slaalkupvm101-alkupvm+1)/365.25; end;
	if slaalkupvm102>=alkupvm then do; dis102=1; age_h102=age+(year(slaalkupvm102)-year(alkupvm)); seurv102=(slaalkupvm102-alkupvm+1)/365.25; end;
	if slaalkupvm103>=alkupvm then do; dis103=1; age_h103=age+(year(slaalkupvm103)-year(alkupvm)); seurv103=(slaalkupvm103-alkupvm+1)/365.25; end;
	if slaalkupvm104>=alkupvm then do; dis104=1; age_h104=age+(year(slaalkupvm104)-year(alkupvm)); seurv104=(slaalkupvm104-alkupvm+1)/365.25; end;
	if slaalkupvm105>=alkupvm then do; dis105=1; age_h105=age+(year(slaalkupvm105)-year(alkupvm)); seurv105=(slaalkupvm105-alkupvm+1)/365.25; end;
	if slaalkupvm106>=alkupvm then do; dis106=1; age_h106=age+(year(slaalkupvm106)-year(alkupvm)); seurv106=(slaalkupvm106-alkupvm+1)/365.25; end;
	if slaalkupvm107>=alkupvm then do; dis107=1; age_h107=age+(year(slaalkupvm107)-year(alkupvm)); seurv107=(slaalkupvm107-alkupvm+1)/365.25; end;
	if slaalkupvm108>=alkupvm then do; dis108=1; age_h108=age+(year(slaalkupvm108)-year(alkupvm)); seurv108=(slaalkupvm108-alkupvm+1)/365.25; end;
	if slaalkupvm109>=alkupvm then do; dis109=1; age_h109=age+(year(slaalkupvm109)-year(alkupvm)); seurv109=(slaalkupvm109-alkupvm+1)/365.25; end;
	run;
	proc corr data=persons3;
	var dis108 dis105 dis109 dis106 dis107 dis103 dis102 dis104 dis101;
	run;
	********************************************************************;
	** Figure (Kaplan-Meier) **;
	********************************************************************;
	data apu1;
	set wh3;
	futime_hall=round(futime_hall,0.1);
	rename futime_hall=time educses=group;
	run;
	proc phreg data=apu1;
	where ses>.;
	model time*status_hall(0)= ;
	strata group;
	baseline out=apu2 survival=survival;
	run;
	data apu3;
	set apu2;
	by group;
	retain prehazard 0;
	hazard=1-survival;
	if (hazard>. and hazard NE prehazard) or first.group;
	prehazard=hazard;
	keep group time hazard;
	data apu4;
	set apu3;
	retain prehazard pregroup 0;
	if group=pregroup then do;
	cumhazard=prehazard; output; end;
	cumhazard=hazard; output;
	pregroup=group;
	prehazard=hazard;
	keep group time cumhazard;
	data apu4;
	set apu4;
	cumhazard=100*cumhazard; ** % **;
	run;
	proc print data=apu4; ** => Excel figure **;
	run;
	** Number at risk, new cases **;
	data n1;
	set apu1;
	f0n=0; f5n=0; f10n=0; f15n=0; f20n=0;
	if time>=0 then do; f0n=1; timecl=5; end;
	if time>=5 then do; f5n=1; timecl=10; end;
	if time>=10 then do; f10n=1; timecl=15; end;
	if time>=15 then do; f15n=1; timecl=20; end;
	if time>=20 then do; f20n=1; timecl=25; end;
	run;
	proc means data=n1 sum;
	var f0n f5n f10n f15n f20n;
	class group;
	proc freq data=n1; where status_hall=1;
	tables group*timecl / list;
	run;
	**********************************************************
	Fig. 3E, by Joni V. Lindbohm:
	library(igraph)
	library(STRINGdb)
	library(AnnotationDbi)
	library(clusterProfiler)
	library(enrichplot)
	library(ggplot2)
	organism = "org.Hs.eg.db"
	library(organism, character.only = TRUE)
	keytypes(org.Hs.eg.db)
	require(DOSE)
	### Run enrichment analyses for main proteins that are
	main_proteins_ids = Cs(S100A12, GCHFR, CCL16, CRP, CFHR1, F2, S100A9, FABP3, BGN, DNAJB9, FURIN, SUMF2, HSPA1A, HSPA1B)
	### Load identifiers for other proteins
	all_proteins = read.xlsx("all_analyzed_ses_proteins.xlsx")
	head(all_proteins)
	dim(all_proteins)
	all_protein_ids = all_proteins %>% pull(EntrezGeneSymbol)
	ego <- enrichGO(gene = main_proteins_ids,
	universe = all_protein_ids,
	OrgDb = org.Hs.eg.db,
	keyType = "SYMBOL",
	ont = "ALL",
	pAdjustMethod = "BH",
	qvalueCutoff = 0.05,
	readable = TRUE)
	ego@result$Description = firstup(ego@result$Description )
	dplot = (dotplot(ego))
	dplot = dplot + xlab("Gene ratio")
	pdf(paste0("SES_proteins_enrichment_plot.pdf"), width=9, height=10)
	print(dplot)
	dev.off()
	Fig 3F, by Joni Lindbohm:
	### String analyses were done with STRINGdb online tool:
	https://string-db.org/cgi/input?sessionId=b5a1h76WOaR7&input_page_show_search=on

## Sheet: Table S1
	Table S1. Characteristics of participants by cohort
		UK Biobank			FPS			Whitehall			ARIC Midlife			ARIC Old age
	Characteristics	N	%		N	%		N	%		N	%		N	%
	Number of participants	492257	100		286475	100		6544	100		11798	100		5195	100
	Baseline covariates:
	Age, years, mean (SD)	57.0 (8.1)			46.0 (7.4)			55.7 (6.0)			57.1 (5.7)			75.7 (5.2)
	Sex
	Men	224286	45.6		76902	26.84		4641	70.92		5242	44.4		2970	57.2
	Women	267971	54.4		209573	73.16		1903	29.08		6556	55.6		2225	42.8
	Ethnicity
	White	464816	94.43					5982	91.41		8987	76.17		4200	80.8
	Non-white	25768	5.23					562	8.59		2733	23.16		966	18.6
	Missing	1673	0.34					0	0		78	0.66		29	0.6
	PRS for education
	Mean (SD)	0.0 (1.0)	97.7					0.0 (1.0)	48.9
	Missing	11550	2.3					3346	51.1
	Early life SES indicators:
	Father's occupational class
	Manual							1887	28.84
	Non-manual							2554	39.03
	Missing							2103	32.14
	Education
	Primary	85258	17.32		34693	12.11		2336	35.7		2564	21.7		700	13.5
	Secondary	245883	49.95		96917	33.83		1736	26.53		4948	41.9		2192	42.2
	Tertiary	161116	32.73		154865	54.06		2339	35.74		4269	36.2		2295	44.2
	Missing	0	0		0	0		133	2.03		17	0.1		8	0.2
	Adult SES indicators:
	Neighbourhood deprivation
	Low	124225	25.24		89606	31.28		1575	24.07		4139	35.1		1735	33.4
	Intermediate	245783	49.93		148197	51.73		3167	48.4		3538	30		1735	33.4
	High	121637	24.71		37970	13.25		1513	23.12		3787	32.1		1712	33
	Missing	612	0.12		10702	3.74		289	4.42		334	2.8		13	0.3
	Occupational status
	Low				79431	27.73		863	13.19
	Intermediate				74090	25.86		2801	42.8
	High				120194	41.96		2806	42.88
	Missing				12760	4.45		74	1.13
	Family income
	Low										3987	33.8		1870	36
	Intermediate										4283	36.3		1599	30.8
	High										2882	24.4		1238	23.8
	Missing										646	5.5		488	9.4
	Abbreviations: ARIC, the Atherosclerosis Risk in Communities study; FPS, the Finnish Public Sector Study; PRS, polygenic risk score; SD, Standard deviation; SES, socioeconomic status.

## Sheet: Table S2
	Table S2. List of hallmark-related diseases														Abbreviations
															GI	Genomic Instability
															TA	Telomere Attrition
	Kuan V., Denaxas S., Gonzalez-Izquierdo A. et al.	Fraser H.C., Kuan V. et al. Biological mechanisms of aging predict age-related disease co-occurrence in patients. Aging Cell 2022	Kuan, V., et al. Data-driven identification of ageing-related diseases from electronic health records. Sci Rep 11, 2938 (2021).		Fraser H.C., Kuan V. et al. Biological mechanisms of aging predict age-related disease co-occurrence in patients. Aging Cell 2022										EA	Epigenetic Alterations
	A chronological map of 308 physical and mental health conditions														LP	Loss of Proteostasis
	from 4 million individuals in the National Health Service.														DNS	Deregulated Nutrient Sensing
	The Lancet Digital Health 2019														MD	Mitochondrial Dysfunction
					Aging hallmark										CS	Cellular Senescence
					Top 30 ranked age-related diseases per aging hallmark										SCE	Stem Cell Exhaustion
	ICD-10	Disease/Fraser	Disease/Kuan	Category	GI	TA	EA	LP	DNS	MD	CS	SCE	AIC		AIC	Altered Intercellular Communication
	A00,A01,A02,A03,A04,A05,A20,A21,A22,A23,A24,A25,A26,A27,A28,A30,A31,A32,A35,A36,A37,A38,A39,A40,A41.0,A41.1,A41.2,A41.3,A41.4,A41.5,A42,A43,A44,A46,A48,A49,A50,A51,A52,A53,A54,A55,A56,A57,A58,A65,A66,A67,A68,A69,A70,A71,A74,A75,A77,A78,A79,B20.1,B92,B94.0,B95,B96,B98.0,B98.1,G00,G01,G04.2,G05.0,H62.0,H67.0,I00,I01,I02,I05,I06,I07,I09,I32.0,I41.0,I98.0,J02.0,J03.0,J13,J14,J15,J16.0,J17.0,J20.0,J20…	Bacterial ID	Bacterial Infection	Infections	0	0	0	0	0	0	1	0	0
	A02.1,A20.7,A22.7,A26.7,A32.7,A39.1,A39.2,A39.3,A39.4,A40,A41,A42.7,B37.7	Sepsis	Septicaemia	Infections	0	0	0	1	0	1	0	0	1
	A08.0,A08.1,A08.2,A08.3,A08.4,A60,A63.0,A80,A81.1,A81.2,A82,A83,A84,A85,A86,A87,A88,A89,A90,A91,A92,A93,A94,A95,A96,A98,A99,B00,B01,B02,B05,B06,B07,B08,B09,B15,B16,B17,B19,B20.2,B20.3,B25,B26,B27,B30,B33,B34,B91,B94.1,B94.2,B97,G02.0,G04.1,G05.1,G53.0,H19.1,H62.1,H67.1,I41.1,J09,J10,J11,J12,J17.1,J20.3,J20.4,J20.5,J20.6,J20.7,J21.0,J21.1,J21.8,J21.9,M01.4,M01.5,M89.6	Viral Infection	Viral Infection	Infections	0	0	0	0	0	0	1	0	0
	A06.5,A15,A16,A20.2,A21.2,A22.1,A31.0,A37,A42.0,A43.0,B01.2,B05.2,B25.0,B37.1,B38.0,B38.1,B38.2,B39.0,B39.1,B39.2,B40.0,B40.1,B40.2,B41.0,B42.0,B44.0,B44.1,B45.0,B46.0,B58.3,B59,B67.1,J10.0,J11.0,J12,J13,J14,J15,J16,J17,J18,J20,J21,J22,J44.0,J44.1,J65,J85.0,J85.1,J85.2,J86	LRTI	Infection – Lower Respiratory Tract	Infections	0	0	0	0	0	0	0	0	1
	C15	Oesophageal Cancer	Primary Malignancy – Oesophageal	Cancers	1	0	1	0	0	0	0	0	0
	C16	Stomach Cancer	Primary Malignancy – Stomach	Cancers	1	1	1	0	0	1	1	0	0
	C17-C20	Bowel Cancer	Primary Malignancy – Bowel	Cancers	1	1	1	1	0	1	1	0	1
	C22	Liver Cancer	Primary Malignancy – Liver	Cancers	1	1	1	1	1	1	1	1	0
	C22.1,C23,C24	Biliary Cancer	Primary Malignancy – Biliary	Cancers	0	0	0	0	0	0	1	0	0
	C25	Pancreatic Cancer	Primary Malignancy – Pancreas	Cancers	1	1	1	0	1	0	0	0	0
	C33,C34	Lung Cancer	Primary Malignancy – Lung	Cancers	1	0	1	1	0	1	1	0	0
	C43	Melanoma	Primary Malignancy – Melanoma	Cancers	1	1	1	1	0	0	1	0	0
	C44	Skin Cancer	Primary Malignancy – Skin	Cancers	1	0	0	0	0	0	1	0	0
	C45	Mesothelioma	Primary Malignancy – Mesothelioma	Cancers	1	0	1	0	0	0	1	0	0
	C50,D05	Breast Cancer	Primary Malignancy – Breast	Cancers	1	1	1	1	1	1	1	1	1
	C53-C55	Uterine Cancer	Primary Malignancy – Uterus	Cancers	1	1	1	0	1	0	0	0	1
	C56	Ovarian Cancer	Primary Malignancy – Ovary	Cancers	1	0	1	1	0	0	0	0	1
	C61	Prostate Cancer	Primary Malignancy – Prostate	Cancers	1	1	1	1	0	0	0	0	1
	C64,C65,C66	Kidney Cancer	Primary Malignancy – Kidney	Cancers	1	1	1	0	0	0	0	0	0
	C67	Bladder Cancer	Primary Malignancy – Bladder	Cancers	1	1	1	0	0	0	1	0	0
	C73	Thyroid Cancer	Primary Malignancy – Thyroid	Cancers	1	0	1	0	0	0	0	0	1
	C77	Lymph Node Mets.	Secondary Malignancy – Lymph Nodes	Cancers	0	0	1	0	0	0	0	0	0
	C78.7	Liver Mets.	Secondary Malignancy – Liver	Cancers	0	0	1	0	0	0	0	0	0
	C82-C86	NHL	Non Hodgkins Lymphoma	Cancers	1	0	1	1	0	0	1	1	0
	C88.0,C88.2,C90	Plasma Cell Cancer	Plasma Cell Malignancy	Cancers	0	0	1	1	0	0	0	1	0
	C91-C95	Leukaemia	Leukaemia	Cancers	1	1	1	1	0	1	0	1	0
	D45	Polycythaemia Vera	Polycythaemia vera	Cancers	1	1	0	0	0	0	0	1	0
	D46	Myelodysplasia	Myelodysplastic Syndrome	Cancers	1	1	1	0	0	1	1	1	0
	D47.2	MGUS	Monoclonal Gammopathy of Unknown Significance	Cancers	1	0	0	0	0	0	0	0	0
	D53,D62,D63,D64	Anaemia	Anaemia – other	Haematological/ Immunological	1	1	0	0	0	0	1	1	1
	D55,D58,D59	Haemolytic Anaemia	Other haemolytic anaemia	Haematological/ Immunological	1	1	0	0	0	0	0	1	0
	D60,D61	Aplastic Anaemia	Aplastic Anaemia	Haematological/ Immunological	1	1	0	0	0	0	0	1	0
	D69.3,D69.4	Pri. Thrombocytopaenia	Primary thrombocytopaenia	Haematological/ Immunological	0	0	0	0	0	0	0	1	0
	D70	Agranulocytosis	Agranulocytosis	Haematological/ Immunological	0	0	0	0	0	0	0	1	0
	D80,D81,D82,D83,D84.0,D84.8,D84.9	Immunodeficiency	Immunodeficiency	Haematological/ Immunological	0	0	0	0	0	0	1	0	0
	E01-E07	Thyroid Disease	Thyroid Disease	Endocrine	0	0	0	0	1	0	0	0	1
	E12-E14	DM	Diabetes Mellitus – other or not specified	Endocrine	1	1	0	1	1	1	0	1	1
	E11	T2DM	Type 2 Diabetes Mellitus	Endocrine	0	1	0	1	1	1	0	1	1
	E21.0-3	Hyperparathyroidism	Hyperparathyroidism	Endocrine	0	0	0	0	0	0	0	0	1
	E22.2	SIADH	Syndrome of Inappropriate AntiDiuretic Hormone	Endocrine	0	0	0	0	0	0	0	0	1
	E78.1-E78.9	High Cholesterol, High Triglycerides, Low HDL, Raised LDL	Raised Total Cholesterol, Raised Triglycerides, Low high density lipoprotein-cholesterol, Raised low density lipoprotein-cholesterol	Endocrine	0	0	0	0	1	1	0	0	0
	F00,F01,F03,F05.1,G30	Dementia	Dementia	Psychiatric	1	1	1	1	1	1	1	0	1
	F02.3,G20	Parkinson's	Parkinson's Disease	Neurological	0	1	0	1	0	1	0	0	0
	G12.2	MND	Motor Neurone Disease	Neurological	0	0	0	1	0	1	0	1	0
	G25.0	Essential Tremor	Essential Tremor	Neurological	0	0	0	1	0	0	0	0	0
	G70.0	Myasthenia Gravis	Myasthenia Gravis	Neurological	0	0	0	1	0	0	0	0	0
	G90,G99.0,G99.1,M89.0	Autonomic Neuropathy	Autonomic Neuropathy (Disorders of autonomic nervous system)	Neurological	0	0	0	0	1	0	0	1	0
	H25,H26.02,H26.2,H26.4,H26.8,H26.9,H28	Cataract	Cataract	Eye	1	0	0	1	0	1	1	0	0
	H35.3	AMD	Macular Degeneration	Eye	0	0	0	1	0	1	1	0	0
	H35.0,H35.2,E10.3,E11.3,E12.3,E13.3,E14.3,H28.0,H36.0	Diabetic Eye Dz	Diabetic Eye Disease	Eye	0	0	0	0	0	1	0	0	0
	H40.1,H40.2,H40.9	Glaucoma	Glaucoma	Eye	0	0	0	1	0	0	0	0	0
	I10,I11,I12,I13,I15	Hypertension	Hypertension	Cardiovascular	0	1	0	0	1	1	1	1	1
	I11.0,I13.0,I13.2,I50	CHF	Heart Failure	Cardiovascular	0	1	1	0	1	1	1	1	1
	I20.1,I20.8,I20.9	Stable Angina	Stable Angina	Cardiovascular	0	0	0	0	0	0	0	1	0
	I25.0,I25.1,I25.3,I25.4,I25.5,I25.6,I25.8,I25.9	CHD	Coronary Heart Disease (not otherwise specified)	Cardiovascular	0	1	1	0	1	1	0	1	1
	I25.2,I21,I22,I23,I24.1	MI	Myocardial Infarction	Cardiovascular	0	1	1	0	1	0	0	1	0
	I25.5,I42.3,I42.5,I42.7,I42.8,I42.9,I43	Cardiomyopathy	Cardiomyopathy – other	Cardiovascular	0	0	0	1	0	1	0	1	0
	I42.0,I42.6	DCM	Dilated cardiomyopathy	Cardiovascular	0	0	0	0	0	1	0	0	0
	I42.1,I42.2	HCM	Hypertrophic cardiomyopathy	Cardiovascular	0	0	0	1	0	0	0	0	0
	I48	AF	Atrial Fibrillation	Cardiovascular	0	0	0	0	1	0	0	0	0
	G46.3-8,I64,I69.4	Stroke	Stroke – not otherwise specified	Cardiovascular	0	1	0	0	1	0	0	1	1
	I63,I69.3	Ischaemic Stroke	Ischaemic Stroke	Cardiovascular	0	0	0	0	1	0	0	1	0
	I73.1,I73.8,I73.9,I74.3,I74.4,I74.5	PAD	Peripheral Arterial Disease	Cardiovascular	0	0	0	0	1	0	0	1	0
	J40-J44	COPD	Chronic Obstructive Pulmonary Disease	Respiratory	0	0	0	1	1	1	1	1	1
	J84.1	Pulmonary Fibrosis	Pulmonary Fibrosis (Other interstitial pulmonary diseases with fibrosis)	Respiratory	0	0	0	1	0	0	0	0	0
	K22.7	Barrett's	Barrett's Oesophagus	Digestive	1	1	1	0	0	0	0	0	0
	K29	Gastritis	Gastritis	Digestive	1	0	0	0	0	1	0	0	1
	K70.0,K75.8,K76.0	Fatty Liver	Fatty Liver	Digestive	0	0	0	1	1	1	1	0	1
	K70.1,K70.2,K70.3,K71.7,K74.0,K74.1,K74.2,K74.4,K74.5,K74.6	Cirrhosis	Cirrhosis	Digestive	0	0	1	1	1	0	1	0	1
	K70.4, K72	Liver Failure	Liver Failure	Digestive	0	0	0	0	0	0	1	0	0
	L43,L66.1	Lichen Planus	Lichen Planus	Skin	0	0	1	0	0	0	0	0	0
	L57.0	Actinic Keratosis	Actinic keratosis	Skin	1	1	0	0	0	0	0	0	0
	J99.0,M05,M06	RA	Rheumatoid Arthritis	Musculoskeletal	0	1	1	0	1	1	1	1	1
	M10,M14.0	Gout	Gout	Musculoskeletal	0	0	0	0	1	0	0	0	0
	M15-M19	Osteoarthritis	Osteoarthritis	Musculoskeletal	0	1	1	1	1	1	1	1	1
	M31.5,M31.6	Giant Cell Arteritis	Giant Cell Arteritis	Musculoskeletal	0	0	0	0	0	0	0	0	1
	M34	Scleroderma	Scleroderma (Systemic sclerosis)	Musculoskeletal	0	0	0	0	0	1	0	1	0
	M35.0	Sjogren's	Sjogren Syndrome	Musculoskeletal	0	0	0	1	0	0	0	0	0
	M80-M82	Osteoporosis	Osteoporosis	Musculoskeletal	0	0	0	1	1	0	0	1	1
	N00-N06	Glomerulonephritis	Glomerulonephritis	Genitourinary	0	1	0	0	0	0	0	0	0
	N18	CKD	Chronic Kidney Disease	Genitourinary	0	0	0	0	1	1	1	0	1
	N18.0,N18.5,T82.4,Y60.2,Y61.2,Y84.1,Z49.1,Z49.2,Z99.2,N16.5,T86.1,Z94.0	ESRD	End Stage Renal Disease	Genitourinary	0	0	0	0	1	1	1	0	1
	N40	BPH	Benign Prostatic Hyperplasia	Genitourinary	0	0	0	0	0	0	1	0	1

## Sheet: Table S3
	Table S3. Associations between indicators of social disadvantage and specific age-related diseases in UK Biobank and FPS
											UKB: LOW vs high education							UKB: LOW vs high neighbourhood deprivation							FPS: LOW vs high education							FPS: LOW vs high neighbourhood deprivation							FPS: LOW vs high occupational position
	Hallmark
dgnro	SCE	DNS	AIC	MD	CS	EA	TA	LP	GI	disease	Total	Event	HazardRatio	HRLowerCL	HRUpperCL			Total	Event	HazardRatio	95% CI				Total	Event	HazardRatio	95% CI				Total	Event	HazardRatio	95% CI				Total	Event	HazardRatio	95% CI
1	0	0	0	0	1	0	0	0	0	Bacterial ID	477325	25553	1.649	1.592	1.708			476741	25525	1.59	1.536	1.645			278272	10776	1.456	1.382	1.534			267850	10408	1.32	1.244	1.401			265937	9456	1.39	1.325	1.458
2	0	0	1	1	0	0	0	1	0	Sepsis	491853	8399	1.63	1.533	1.732			491241	8384	1.588	1.495	1.686			286073	1565	1.589	1.392	1.814			275381	1522	1.577	1.353	1.838			273344	1313	1.428	1.257	1.622
3	0	0	0	0	1	0	0	0	0	Viral Infection	489757	5489	1.74	1.612	1.877			489146	5479	1.533	1.423	1.651			284312	1713	1.24	1.082	1.421			273700	1655	1.164	0.995	1.36			271611	1533	1.225	1.088	1.38
4	0	0	1	0	0	0	0	0	0	LRTI	486552	22400	2.319	2.233	2.407			485950	22387	2.035	1.961	2.111			282938	7580	1.699	1.601	1.804			272376	7290	1.603	1.495	1.718			270384	6371	1.481	1.397	1.571
5	0	0	0	0	0	1	0	0	1	Oesophageal Cancer	492071	1486	1.544	1.338	1.781			491459	1486	1.688	1.46	1.951			286471	131	1.542	0.971	2.449			275769	128	1.777	1.054	2.994			273711	109	2.543	1.62	3.992
6	0	0	0	1	1	1	1	0	1	Stomach Cancer	492104	1104	1.853	1.569	2.187			491492	1103	1.691	1.425	2.007			286446	290	1.44	1.063	1.951			275745	275	1.449	1.005	2.09			273692	245	1.551	1.147	2.097
7	0	0	1	1	1	1	1	1	1	Bowel Cancer	490210	7112	0.987	0.922	1.056			489599	7102	1.069	1	1.142			286291	1338	1.084	0.939	1.251			275593	1294	1.205	1.015	1.43			273557	1173	1.243	1.088	1.421
8	1	1	0	1	1	1	1	1	1	Liver Cancer	492217	969	1.67	1.405	1.986			491606	969	1.5	1.255	1.794			286471	194	1.639	1.149	2.338			275769	187	1.858	1.221	2.827			273713	155	1.449	1.003	2.092
9	0	0	0	0	1	0	0	0	0	Biliary Cancer	492208	799	1.357	1.12	1.644			491598	799	1.337	1.092	1.637			286470	155	1.357	0.915	2.011			275768	152	1.826	1.134	2.941			273710	129	1.308	0.881	1.942
10	0	1	0	0	0	1	1	0	1	Pancreatic Cancer	492186	1715	1.126	0.987	1.285			491574	1714	1.321	1.154	1.513			286454	518	1.284	1.032	1.599			275752	503	1.415	1.085	1.844			273695	446	1.395	1.119	1.738
11	0	0	0	1	1	1	0	1	1	Lung Cancer	491955	5006	2.922	2.689	3.175			491343	5004	2.757	2.544	2.987			286443	1013	3.163	2.694	3.714			275743	974	2.656	2.213	3.187			273692	794	2.398	2.009	2.862
12	0	0	0	0	1	1	1	1	1	Melanoma	491234	2940	0.823	0.738	0.918			490623	2937	0.655	0.586	0.732			286266	663	0.62	0.489	0.787			275570	643	0.849	0.658	1.097			273509	607	0.701	0.576	0.852
13	0	0	0	0	1	0	0	0	1	Skin Cancer	487360	17916	0.959	0.919	1			486755	17899	0.775	0.742	0.81			286325	878	0.812	0.68	0.969			275628	845	0.9	0.715	1.133			273575	736	0.842	0.709	0.998
14	0	0	0	0	1	1	0	0	1	Mesothelioma	492249	492	2.952	2.265	3.847			491637	492	1.194	0.926	1.54			286474	48	2.946	1.384	6.269			275772	44	1.272	0.488	3.316			273715	41	4.056	1.756	9.371
15	1	1	1	1	1	1	1	1	1	Breast Cancer	260400	11437	0.9	0.851	0.953			260088	11427	0.96	0.91	1.012			284687	6283	0.756	0.699	0.817			274060	6091	0.82	0.753	0.893			272013	5950	0.769	0.723	0.818
16	0	1	1	0	0	1	1	0	1	Uterine Cancer	267080	1856	1.005	0.88	1.147			266762	1854	1.221	1.073	1.389			286243	890	0.994	0.826	1.197			275552	857	1.172	0.952	1.444			273495	797	1.02	0.863	1.205
17	0	0	1	0	0	1	0	1	1	Ovarian Cancer	267533	1292	1.054	0.897	1.239			267214	1292	1.126	0.963	1.317			286329	509	1.015	0.787	1.309			275632	489	1.141	0.864	1.506			273585	466	1.192	0.957	1.484
18	0	0	1	0	0	1	1	1	1	Prostate Cancer	222153	9272	0.775	0.731	0.822			221861	9260	0.845	0.796	0.897			76794	956	0.954	0.814	1.117			74231	920	0.903	0.729	1.117			72077	851	1.011	0.869	1.177
19	0	0	0	0	0	1	1	0	1	Kidney Cancer	491815	1844	1.442	1.264	1.645			491203	1842	1.113	0.977	1.269			286416	350	1.59	1.219	2.076			275716	338	1.519	1.086	2.124			273665	296	1.505	1.147	1.975
20	0	0	0	0	1	1	1	0	1	Bladder Cancer	491238	3072	1.405	1.271	1.553			490627	3069	1.239	1.119	1.372			286400	356	1.416	1.097	1.828			275700	347	1.378	0.987	1.924			273658	292	1.14	0.881	1.474
21	0	0	1	0	0	1	0	0	1	Thyroid Cancer	492029	442	0.829	0.62	1.107			491417	441	1.058	0.809	1.385			286144	374	0.764	0.545	1.071			275453	361	0.684	0.473	0.988			273391	362	0.925	0.722	1.185
22	0	0	0	0	0	1	0	0	0	Lymph Node Mets.	491998	1516	1.142	0.985	1.323			491386	1516	1.149	0.997	1.325			286456	105	1.54	0.932	2.546			275754	99	1.474	0.815	2.665			273697	91	1.427	0.883	2.309
23	0	0	0	0	0	1	0	0	0	Liver Mets.	492113	1762	0.984	0.858	1.127			491501	1760	1.096	0.958	1.254			286462	194	1.254	0.873	1.803			275760	185	1.161	0.727	1.855			273704	175	0.935	0.664	1.317
24	1	0	0	0	1	1	0	1	1	NHL	491373	2417	0.947	0.845	1.061			490762	2413	1.055	0.943	1.181			286323	560	0.923	0.732	1.162			275625	536	0.954	0.723	1.258			273579	488	0.926	0.751	1.142
25	1	0	0	0	0	1	0	1	0	Plasma Cell Cancer	492029	1197	0.866	0.738	1.016			491417	1195	0.919	0.779	1.084			286450	217	1.129	0.794	1.605			275749	209	0.819	0.524	1.28			273696	186	1.423	1.004	2.017
26	1	0	0	1	0	1	1	1	1	Leukaemia	491867	1392	1.065	0.917	1.237			491255	1391	1.077	0.929	1.248			286405	279	1.313	0.958	1.799			275707	266	0.94	0.643	1.376			273648	242	1.701	1.275	2.269
27	1	0	0	0	0	0	1	0	1	Polycythaemia Vera	492019	257	0.986	0.689	1.411			491408	256	0.94	0.657	1.344			286470	18	2.608	0.824	8.259			275768	16	1.903	0.535	6.765			273710	13	1.574	0.44	5.633
28	1	0	0	1	1	1	1	0	1	Myelodysplasia	492181	485	1.285	0.997	1.657			491569	485	1.186	0.924	1.523			286466	63	1.348	0.725	2.507			275764	58	1.575	0.726	3.416			273707	46	1.947	0.959	3.952
29	0	0	0	0	0	0	0	0	1	MGUS	492231	262	1.19	0.849	1.669			491619	261	1.022	0.713	1.465			286473	15	1.827	0.529	6.307			275771	15	0.86	0.173	4.269			273713	12	0.867	0.23	3.27
30	1	0	1	0	1	0	1	0	1	Anaemia	489577	8198	1.695	1.594	1.802			488968	8191	1.557	1.463	1.657			286269	688	1.922	1.589	2.325			275578	667	1.939	1.544	2.435			273528	534	1.903	1.545	2.345
31	1	0	0	0	0	0	1	0	1	Haemolytic Anaemia	492193	172	1.564	1.011	2.421			491581	172	0.886	0.583	1.346			286448	56	1.286	0.635	2.603			275746	54	1.934	0.922	4.054			273690	47	1.577	0.808	3.08
32	1	0	0	0	0	0	1	0	1	Aplastic Anaemia	492192	378	1.703	1.282	2.263			491580	376	1.64	1.237	2.175			286463	15	1.508	0.402	5.657			275762	15	0.448	0.054	3.724			273703	13	2.146	0.531	8.67
33	1	0	0	0	0	0	0	0	0	Pri. Thrombocytopaenia	492105	266	1.54	1.093	2.17			491493	265	1.238	0.889	1.726			286423	55	1.616	0.763	3.422			275723	52	0.967	0.406	2.302			273664	48	2.099	1.056	4.173
34	1	0	0	0	0	0	0	0	0	Agranulocytosis	491657	1380	1.245	1.075	1.443			491045	1378	1.031	0.89	1.195			286423	221	1.063	0.718	1.575			275723	214	1.113	0.736	1.683			273669	200	1.06	0.756	1.488
35	0	0	0	0	1	0	0	0	0	Immunodeficiency	492205	194	0.9	0.573	1.414			491593	194	1.124	0.752	1.679			286402	44	0.912	0.355	2.346			275702	43	0.962	0.343	2.7			273644	39	0.893	0.423	1.885
36	0	1	1	0	0	0	0	0	0	Thyroid Disease	490587	1770	1.118	0.967	1.293			489976	1767	1.194	1.044	1.364			285133	1713	1.11	0.957	1.287			274489	1659	1.064	0.917	1.236			272412	1630	1.132	1.006	1.274
37	1	1	1	1	0	0	1	1	1	DM	491916	260	2.318	1.619	3.319			491304	260	2.598	1.801	3.749			286407	163	2.378	1.525	3.707			275706	160	3.282	2.043	5.272			273659	145	2.173	1.489	3.173
38	1	1	1	1	0	0	1	1	0	T2DM	491555	1547	2.46	2.139	2.83			490943	1544	3.564	3.051	4.163			285998	1154	2.311	1.993	2.68			275315	1100	2.246	1.879	2.686			273318	910	1.886	1.618	2.197
39	0	0	1	0	0	0	0	0	0	Hyperparathyroidism	492054	621	1.045	0.827	1.32			491443	621	1.189	0.951	1.487			286387	502	1.044	0.808	1.349			275689	485	1.577	1.217	2.044			273632	469	1.095	0.88	1.363
40	0	0	1	0	0	0	0	0	0	SIADH	492243	143	0.873	0.551	1.383			491631	143	1.088	0.671	1.766			286474	12	1.574	0.389	6.374			275772	12	1.329	0.243	7.261			273714	9	0.988	0.196	4.963
41	0	1	0	1	0	0	0	0	0	High Cholesterol etc	492237	30	1.272	0.51	3.171			491625	30	1.459	0.499	4.264			286466	44	1.91	0.837	4.361			275764	42	2.574	1.07	6.189			273707	40	2.146	0.976	4.72
42	0	1	1	1	1	1	1	1	1	Dementia	492239	2105	1.776	1.572	2.007			491627	2105	1.494	1.327	1.683			286445	1087	1.536	1.331	1.773			275744	1049	1.444	1.18	1.768			273697	600	1.522	1.261	1.838
43	0	0	0	1	0	0	1	1	0	Parkinson's	492175	977	0.942	0.793	1.118			491563	975	1.042	0.873	1.245			286444	277	0.902	0.671	1.213			275742	267	0.604	0.386	0.946			273694	208	0.821	0.598	1.126
44	1	0	0	1	0	0	0	1	0	MND	492236	488	0.99	0.768	1.275			491624	486	0.989	0.764	1.279			286467	129	1.083	0.697	1.681			275765	122	0.883	0.473	1.65			273708	110	1.048	0.666	1.648
45	0	0	0	0	0	0	0	1	0	Essential Tremor	492248	39	3.211	1.207	8.539			491636	39	6.088	1.748	21.197			286470	10	2.138	0.405	11.283			275768	10	2.025	0.452	9.074			273712	10	1.374	0.304	6.208
46	0	0	0	0	0	0	0	1	0	Myasthenia Gravis	492176	121	1.183	0.697	2.008			491564	121	1.299	0.79	2.135			286446	34	1.085	0.436	2.701			275746	34	1.745	0.621	4.909			273689	31	1.016	0.435	2.374
47	1	1	0	0	0	0	0	0	0	Autonomic Neuropathy	492057	220	1.151	0.788	1.68			491446	220	1.413	0.989	2.019			286416	87	1.156	0.568	2.351			275717	85	1.327	0.695	2.531			273659	79	2.29	1.302	4.026
48	0	0	0	1	1	0	0	1	1	Cataract	483948	47099	1.183	1.153	1.213			483345	47064	1.245	1.213	1.277			285371	11667	1.077	1.029	1.128			274706	11270	1.163	1.096	1.234			272777	9414	1.036	0.988	1.086
49	0	0	0	1	1	0	0	1	0	AMD	491841	2669	1.155	1.035	1.29			491230	2667	0.997	0.892	1.113			286420	777	0.868	0.725	1.039			275720	745	0.939	0.735	1.199			273667	679	0.737	0.618	0.879
50	0	0	0	1	0	0	0	0	0	Diabetic Eye Dz	491706	590	1.734	1.381	2.178			491094	589	1.774	1.408	2.235			286342	193	1.831	1.268	2.645			275644	183	2.321	1.479	3.643			273594	161	1.44	1.005	2.063
51	0	0	0	0	0	0	0	1	0	Glaucoma	491483	2734	0.947	0.851	1.053			490871	2729	1.077	0.968	1.198			286377	479	0.964	0.767	1.212			275677	462	1.001	0.742	1.349			273632	408	0.906	0.723	1.135
52	1	1	1	1	1	0	1	0	0	Hypertension	491324	2474	1.736	1.55	1.945			490712	2469	1.536	1.373	1.719			285793	1879	1.572	1.397	1.769			275130	1799	1.44	1.246	1.663			273089	1563	1.385	1.232	1.557
53	1	1	1	1	1	1	1	0	0	CHF	491629	4444	2.281	2.099	2.48			491017	4436	2.288	2.102	2.49			286366	1458	2.019	1.777	2.295			275666	1405	2.103	1.797	2.462			273627	1022	2.011	1.734	2.333
54	1	0	0	0	0	0	0	0	0	Stable Angina	488451	5133	2.038	1.884	2.206			487843	5123	1.583	1.464	1.711			285830	1754	1.682	1.493	1.895			275157	1676	1.236	1.068	1.431			273182	1483	1.63	1.448	1.836
55	1	1	1	1	0	1	1	0	0	CHD	481792	17416	1.569	1.504	1.636			481197	17395	1.412	1.353	1.472			286037	2879	1.889	1.723	2.07			275350	2746	1.592	1.424	1.781			273338	2220	1.661	1.505	1.833
56	1	1	0	0	0	1	1	0	0	MI	487274	10738	1.779	1.685	1.878			486670	10730	1.375	1.303	1.451			285925	3279	2.039	1.87	2.223			275244	3148	1.725	1.555	1.913			273249	2679	1.705	1.56	1.865
57	1	0	0	1	0	0	0	1	0	Cardiomyopathy	492164	599	1.323	1.045	1.674			491552	598	1.349	1.073	1.696			286436	219	1.994	1.408	2.824			275734	212	1.971	1.311	2.963			273677	181	1.881	1.322	2.675
58	0	0	0	1	0	0	0	0	0	DCM	492047	509	1.426	1.113	1.826			491437	509	1.298	1.014	1.66			286388	402	1.786	1.38	2.312			275688	388	1.882	1.389	2.549			273641	335	1.768	1.378	2.27
59	0	0	0	0	0	0	0	1	0	HCM	492199	197	0.957	0.649	1.41			491587	197	1.171	0.792	1.73			286462	60	1.583	0.815	3.072			275760	59	1.337	0.648	2.761			273702	54	1.267	0.667	2.409
60	0	1	0	0	0	0	0	0	0	AF	488388	11625	1.099	1.044	1.157			487780	11611	1.192	1.132	1.255			285712	3621	1.21	1.113	1.316			275042	3466	1.237	1.115	1.373			273061	3001	1.233	1.135	1.339
61	1	1	1	0	0	0	1	0	0	Stroke	491641	1377	2.026	1.745	2.353			491029	1373	2.146	1.839	2.505			286452	119	1.97	1.277	3.038			275751	116	0.823	0.461	1.471			273698	92	1.192	0.752	1.888
62	1	1	0	0	0	0	0	0	0	Ischaemic Stroke	491132	6951	1.585	1.482	1.694			490521	6941	1.615	1.511	1.727			286003	3101	1.693	1.548	1.851			275311	2988	1.658	1.488	1.848			273323	2486	1.519	1.385	1.666
63	1	1	0	0	0	0	0	0	0	PAD	491512	1164	3.416	2.874	4.061			490902	1162	2.834	2.396	3.352			286448	123	1.925	1.24	2.989			275746	120	2.473	1.512	4.044			273693	99	1.656	1.033	2.656
64	1	1	1	1	1	0	0	1	0	COPD	491170	4658	6.185	5.597	6.834			490559	4657	4.794	4.38	5.247			286340	871	5.646	4.652	6.852			275649	835	3.878	3.183	4.724			273613	606	4.372	3.463	5.52
65	0	0	0	0	0	0	0	1	0	Pulmonary Fibrosis	492152	972	2.205	1.843	2.638			491541	971	1.646	1.375	1.969			286465	90	2.658	1.582	4.466			275763	86	1.128	0.593	2.146			273706	64	2.296	1.238	4.258
66	0	0	0	0	0	1	1	0	1	Barrett's	492257	5194	1.729	1.598	1.87			491645	5188	1.405	1.3	1.518			286475	6	0	0	.			275773	6			.			273715	6	1.757	0.288	10.707
67	0	0	1	1	0	0	0	0	1	Gastritis	482265	19457	1.799	1.727	1.874			481668	19433	1.617	1.554	1.683			286280	249	2.822	2.008	3.965			275584	239	1.763	1.226	2.535			273543	201	2.42	1.71	3.425
68	0	1	1	1	1	0	0	1	0	Fatty Liver	492026	625	1.674	1.317	2.129			491414	625	2.271	1.801	2.865			286446	169	2.754	1.798	4.217			275746	168	2.49	1.541	4.022			273692	136	3.104	1.992	4.838
69	0	1	1	0	1	1	0	1	0	Cirrhosis	492024	886	2.445	2.01	2.974			491412	886	3.235	2.654	3.943			286325	888	3.15	2.643	3.755			275625	861	2.122	1.739	2.588			273593	706	2.428	2.019	2.92
70	0	0	0	0	1	0	0	0	0	Liver Failure	492182	455	1.96	1.488	2.582			491570	454	3.508	2.613	4.709			286445	213	2.481	1.711	3.596			275743	201	2.167	1.478	3.176			273689	185	2.206	1.544	3.153
71	0	0	0	0	0	1	0	0	0	Lichen Planus	491952	450	1.254	0.955	1.646			491340	450	0.916	0.704	1.193			286454	38	1.608	0.672	3.846			275753	38	1.134	0.435	2.952			273697	34	1.431	0.598	3.423
72	0	0	0	0	0	0	1	0	1	Actinic Keratosis	491589	2893	0.964	0.869	1.07			490977	2890	0.861	0.773	0.959			286472	8	0	0	.			275770	8	0.788	0.088	7.086			273714	7	0.188	0.022	1.623
73	1	1	1	1	1	1	1	0	0	RA	490925	1475	1.68	1.449	1.948			490314	1473	1.332	1.151	1.541			285632	954	1.452	1.208	1.744			274968	911	1.144	0.931	1.406			272954	856	1.355	1.152	1.594
74	0	1	0	0	0	0	0	0	0	Gout	492076	720	2.802	2.251	3.488			491464	719	2.31	1.858	2.871			286424	259	1.751	1.275	2.405			275722	246	1.694	1.163	2.467			273667	211	1.792	1.304	2.463
75	1	1	1	1	1	1	1	1	0	Osteoarthritis	477755	39136	1.465	1.423	1.508			477162	39089	1.058	1.029	1.089			282552	13416	1.286	1.226	1.349			272011	12856	1.141	1.081	1.205			270062	12369	1.507	1.445	1.572
76	0	0	1	0	0	0	0	0	0	Giant Cell Arteritis	492158	552	1.375	1.085	1.742			491546	551	1.129	0.9	1.417			286469	94	0.622	0.349	1.109			275767	93	1.051	0.528	2.093			273711	72	0.925	0.546	1.568
77	1	0	0	1	0	0	0	0	0	Scleroderma	492186	89	1.643	0.861	3.137			491575	89	1.085	0.625	1.883			286453	44	0.797	0.33	1.926			275751	41	1.847	0.703	4.856			273694	39	1.314	0.603	2.863
78	0	0	0	0	0	0	0	1	0	Sjogren's	492202	98	0.899	0.497	1.628			491590	98	1.025	0.585	1.797			286418	65	0.526	0.214	1.29			275721	63	1.157	0.526	2.541			273662	61	0.743	0.392	1.408
79	1	1	1	0	0	0	0	1	0	Osteoporosis	491988	3316	1.103	1.002	1.215			491376	3311	1.381	1.255	1.519			286446	187	1.657	1.172	2.343			275746	177	1.312	0.829	2.075			273686	112	1.491	0.94	2.365
80	0	0	0	0	0	0	1	0	0	Glomerulonephritis	491707	751	1.721	1.398	2.119			491095	750	1.444	1.188	1.757			285979	345	2.247	1.662	3.039			275290	333	3.066	2.222	4.232			273261	289	2.29	1.719	3.051
81	0	1	1	1	1	0	0	0	0	CKD	491833	1118	2.008	1.698	2.374			491223	1118	1.986	1.669	2.363			286408	310	1.78	1.327	2.387			275706	305	2.08	1.489	2.907			273657	258	1.946	1.45	2.612
82	0	1	1	1	1	0	0	0	0	ESRD	491958	796	1.807	1.482	2.203			491347	796	1.86	1.516	2.281			286401	179	1.708	1.15	2.538			275700	177	2.639	1.687	4.128			273647	154	2.081	1.429	3.031
83	0	0	1	0	1	0	0	0	0	BPH	220960	7129	0.982	0.921	1.048			220671	7122	1.08	1.011	1.154			76712	1148	0.966	0.839	1.113			74148	1088	0.976	0.802	1.186			72032	968	1.034	0.899	1.19

## Sheet: Table S4
	Table S4. Associations of indicators of social disadvantage with hallmark-specific ARDs at follow-up in participants without hallmark-specific ARDs at baseline in UK Biobank and FPS
	UK BIOBANK		Total	Events	Hazard Ratio*	Lower 95% CI	Upper 95% CI
	Low education
		Stem cell exhaustion	446605	89364	1.483	1.455	1.512
		Deregulated nutrient sensing	446353	91399	1.444	1.418	1.472
		Altered intercellular communication	431857	113894	1.416	1.392	1.44
		Mitochondrial dysfunction	437513	121757	1.402	1.379	1.425
		Cellular senescence	430307	131312	1.318	1.298	1.339
		Epigenetic alterations	447252	102447	1.343	1.319	1.367
		Telomere attrition	444263	101886	1.33	1.306	1.354
		Loss of proteostasis	452305	116484	1.27	1.249	1.291
		Genomic instability	450438	115892	1.214	1.194	1.234
		Any ARD	397125	159196	1.307	1.288	1.326
	Adult SES (Neighbourhood disadvantage)
		Stem cell exhaustion	446051	89255	1.272	1.248	1.296
		Deregulated nutrient sensing	445800	91297	1.272	1.249	1.296
		Altered intercellular communication	431318	113765	1.274	1.253	1.295
		Mitochondrial dysfunction	436970	121623	1.278	1.257	1.298
		Cellular senescence	429773	131178	1.213	1.194	1.232
		Epigenetic alterations	446695	102331	1.186	1.166	1.207
		Telomere attrition	443707	101763	1.168	1.147	1.188
		Loss of proteostasis	451735	116360	1.208	1.188	1.227
		Genomic instability	449874	115776	1.191	1.171	1.211
		Any ARD	396632	159016	1.212	1.195	1.229
	FINNISH PUBLIC SECTOR STUDY
	Low education
		Stem cell exhaustion	276367	31410	1.379	1.338	1.422
		Deregulated nutrient sensing	274821	35066	1.375	1.336	1.415
		Altered intercellular communication	271586	37739	1.317	1.28	1.354
		Mitochondrial dysfunction	276035	37842	1.286	1.251	1.321
		Cellular senescence	267046	43572	1.248	1.216	1.281
		Epigenetic alterations	277276	32991	1.314	1.275	1.353
		Telomere attrition	276253	32569	1.301	1.263	1.341
		Loss of proteostasis	277400	36632	1.235	1.202	1.27
		Genomic instability	281348	26011	1.072	1.038	1.107
		Any ARD	259993	54509	1.275	1.245	1.305
	Adult SES (Neighbourhood disadvantage)
		Stem cell exhaustion	266085	30184	1.242	1.199	1.287
		Deregulated nutrient sensing	264588	33713	1.257	1.216	1.299
		Altered intercellular communication	261465	36317	1.234	1.195	1.274
		Mitochondrial dysfunction	265746	36444	1.21	1.172	1.25
		Cellular senescence	257073	41989	1.184	1.149	1.221
		Epigenetic alterations	266934	31716	1.195	1.155	1.237
		Telomere attrition	265964	31301	1.192	1.152	1.234
		Loss of proteostasis	267041	35316	1.171	1.133	1.21
		Genomic instability	270832	25118	1.111	1.068	1.156
		Any ARD	250284	52501	1.232	1.2	1.265
	Adult SES (Low occupational status)
		Stem cell exhaustion	264518	28075	1.379	1.341	1.418
		Deregulated nutrient sensing	263053	31188	1.36	1.325	1.396
		Altered intercellular communication	259940	33726	1.31	1.278	1.344
		Mitochondrial dysfunction	264233	33372	1.276	1.244	1.308
		Cellular senescence	255584	38853	1.246	1.217	1.275
		Epigenetic alterations	265281	29379	1.325	1.29	1.362
		Telomere attrition	264373	29075	1.318	1.283	1.355
		Loss of proteostasis	265455	32356	1.225	1.194	1.257
		Genomic instability	269051	22392	1.025	0.994	1.057
		Any ARD	249108	49080	1.266	1.24	1.293
	*Hazard ratios are adjusted for age, sex, and ethnicity

## Sheet: Table S5
																				Education	Neighbourhood deprivation	Occupational position		Education	Neighbourhood deprivation	Occupational position
	Table S5. Associations of indicators of social disadvantage with hallmark-specific ARDs at follow-up in participants without hallmark-related diseases at baseline in UK Biobank and FPS by sex
	MEN								WOMEN
	Study	Hallmark-specific ARD	Total	Events	Hazard Ratio*	Lower 95% CI	Upper 95% CI		Study	Hallmark-specific ARD	Total	Events	Hazard Ratio*	Lower 95% CI	Upper 95% CI
	UK BIOBANK								UK BIOBANK										Biobank	Men				Women
																			Stem cell exhaustion	1.662	1.314	Not available		1.348	1.24	Not available
	Low education								Low education										Deregulated nutrient sensing	1.601	1.308			1.324	1.245				1	1
		Stem cell exhaustion	202233	40428	1.662	1.617	1.709			Stem cell exhaustion	244372	48936	1.348	1.313	1.384				Altered intercellular communication	1.47	1.286			1.383	1.267				1.1	1.1
		Deregulated nutrient sensing	201981	41339	1.601	1.557	1.645			Deregulated nutrient sensing	244372	50060	1.324	1.29	1.358				Mitochondrial dysfunction	1.509	1.337			1.321	1.233				1.2	1.2
		Altered intercellular communication	194971	54214	1.47	1.435	1.506			Altered intercellular communication	236886	59680	1.383	1.35	1.416				Cellular senescence	1.39	1.247			1.264	1.186				1.3	1.3
		Mitochondrial dysfunction	198830	53272	1.509	1.473	1.546			Mitochondrial dysfunction	238683	68485	1.321	1.292	1.351				Epigenetic alterations	1.433	1.186			1.266	1.19				1.4	1.4
		Cellular senescence	196769	59906	1.39	1.359	1.422			Cellular senescence	233538	71406	1.264	1.237	1.292				Telomere attrition	1.398	1.173			1.274	1.166				1.5	1.5
		Epigenetic alterations	201930	50934	1.433	1.398	1.469			Epigenetic alterations	245322	51513	1.266	1.234	1.299				Loss of proteostasis	1.341	1.242			1.217	1.182				1.6	1.6
		Telomere attrition	200392	50517	1.398	1.363	1.433			Telomere attrition	243871	51369	1.274	1.242	1.307				Genomic instability	1.227	1.193			1.211	1.193				1.7	1.7
		Loss of proteostasis	207604	51680	1.341	1.309	1.374			Loss of proteostasis	244701	64804	1.217	1.189	1.244
		Genomic instability	207140	53619	1.227	1.198	1.256			Genomic instability	243298	62273	1.211	1.184	1.239				FPS
																			Stem cell exhaustion	1.608	1.32	1.584		1.299	1.218	1.307
	Adult SES (Neighbourhood disadvantage)								Adult SES (Neighbourhood disadvantage)										Deregulated nutrient sensing	1.594	1.359	1.543		1.296	1.223	1.295
		Stem cell exhaustion	201970	40376	1.314	1.278	1.351			Stem cell exhaustion	244081	48879	1.24	1.209	1.272				Altered intercellular communication	1.471	1.298	1.452		1.274	1.219	1.266
		Deregulated nutrient sensing	201718	41294	1.308	1.273	1.344			Deregulated nutrient sensing	244082	50003	1.245	1.214	1.276				Mitochondrial dysfunction	1.479	1.323	1.497		1.221	1.176	1.205
		Altered intercellular communication	194714	54156	1.286	1.256	1.317			Altered intercellular communication	236604	59609	1.267	1.239	1.297				Cellular senescence	1.375	1.231	1.373		1.202	1.169	1.201
		Mitochondrial dysfunction	198569	53215	1.337	1.305	1.37			Mitochondrial dysfunction	238401	68408	1.233	1.207	1.26				Epigenetic alterations	1.568	1.278	1.554		1.226	1.17	1.247
		Cellular senescence	196508	59848	1.247	1.219	1.276			Cellular senescence	233265	71330	1.186	1.162	1.212				Telomere attrition	1.475	1.231	1.475		1.243	1.183	1.264
		Epigenetic alterations	201664	50879	1.186	1.157	1.216			Epigenetic alterations	245031	51452	1.19	1.161	1.22				Loss of proteostasis	1.392	1.278	1.399		1.184	1.14	1.171
		Telomere attrition	200127	50458	1.173	1.144	1.203			Telomere attrition	243580	51305	1.166	1.138	1.195				Genomic instability	1.212	1.314	1.225		1.038	1.062	0.973
		Loss of proteostasis	207325	51625	1.242	1.212	1.273			Loss of proteostasis	244410	64735	1.182	1.157	1.209
		Genomic instability	206861	53560	1.193	1.165	1.222			Genomic instability	243013	62216	1.193	1.166	1.22
	FINNISH PUBLIC SECTOR STUDY								FINNISH PUBLIC SECTOR STUDY
	Low education								Low education
		Stem cell exhaustion	74004	8500	1.608	1.524	1.698			Stem cell exhaustion	202363	22910	1.299	1.252	1.348
		Deregulated nutrient sensing	73680	9481	1.594	1.515	1.678			Deregulated nutrient sensing	201141	25585	1.296	1.251	1.342
		Altered intercellular communication	73001	10107	1.471	1.4	1.546			Altered intercellular communication	198585	27632	1.274	1.231	1.318
		Mitochondrial dysfunction	74085	9333	1.479	1.405	1.556			Mitochondrial dysfunction	201950	28509	1.221	1.182	1.261
		Cellular senescence	71234	11384	1.375	1.311	1.441			Cellular senescence	195812	32188	1.202	1.165	1.24
		Epigenetic alterations	74503	9096	1.568	1.488	1.651			Epigenetic alterations	202773	23895	1.226	1.183	1.271
		Telomere attrition	74089	8909	1.475	1.399	1.555			Telomere attrition	202164	23660	1.243	1.199	1.289
		Loss of proteostasis	74508	8863	1.392	1.321	1.467			Loss of proteostasis	202892	27769	1.184	1.146	1.224
		Genomic instability	75915	6004	1.212	1.139	1.29			Genomic instability	205433	20007	1.038	0.999	1.078
	Adult SES (Neighbourhood disadvantage)								Adult SES (Neighbourhood disadvantage)
		Stem cell exhaustion	71549	8149	1.32	1.235	1.412			Stem cell exhaustion	194536	22035	1.218	1.169	1.269
		Deregulated nutrient sensing	71226	9075	1.359	1.276	1.449			Deregulated nutrient sensing	193362	24638	1.223	1.176	1.272
		Altered intercellular communication	70564	9702	1.298	1.22	1.381			Altered intercellular communication	190901	26615	1.219	1.174	1.266
		Mitochondrial dysfunction	71622	8981	1.323	1.24	1.412			Mitochondrial dysfunction	194124	27463	1.176	1.133	1.221
		Cellular senescence	68857	10951	1.231	1.161	1.306			Cellular senescence	188216	31038	1.169	1.129	1.211
		Epigenetic alterations	72015	8721	1.278	1.197	1.365			Epigenetic alterations	194919	22995	1.17	1.124	1.219
		Telomere attrition	71625	8543	1.231	1.151	1.315			Telomere attrition	194339	22758	1.183	1.135	1.232
		Loss of proteostasis	72018	8549	1.278	1.196	1.366			Loss of proteostasis	195023	26767	1.14	1.098	1.184
		Genomic instability	73386	5776	1.314	1.212	1.425			Genomic instability	197446	19342	1.062	1.014	1.111
	Adult SES (Low occupational status)								Adult SES (Low occupational status)
		Stem cell exhaustion	69582	7341	1.584	1.505	1.668			Stem cell exhaustion	194936	20734	1.307	1.265	1.351
		Deregulated nutrient sensing	69306	8120	1.543	1.469	1.621			Deregulated nutrient sensing	193747	23068	1.295	1.255	1.336
		Altered intercellular communication	68703	8641	1.452	1.385	1.523			Altered intercellular communication	191237	25085	1.266	1.229	1.304
		Mitochondrial dysfunction	69680	7895	1.497	1.425	1.573			Mitochondrial dysfunction	194553	25477	1.205	1.17	1.241
		Cellular senescence	67012	9818	1.373	1.313	1.436			Cellular senescence	188572	29035	1.201	1.168	1.234
		Epigenetic alterations	70023	7788	1.554	1.479	1.634			Epigenetic alterations	195258	21591	1.247	1.207	1.288
		Telomere attrition	69657	7707	1.475	1.403	1.551			Telomere attrition	194716	21368	1.264	1.224	1.305
		Loss of proteostasis	70036	7535	1.399	1.329	1.472			Loss of proteostasis	195419	24821	1.171	1.136	1.206
		Genomic instability	71321	4951	1.225	1.151	1.304			Genomic instability	197730	17441	0.973	0.939	1.008
	*Hazard ratios are adjusted for age, sex, and ethnicity								*Hazard ratios are adjusted for age, sex, and ethnicity

## Sheet: Table S6
	Table S6. Associations of indicators of social disadvantage with hallmark-specific ARDs at follow-up in participants without hallmark-related diseases at baseline in UK Biobank and FPS – a Fine & Gray analysis corrected for competing risk of death
					Cox model				Fine & Gray model
			Total	Events	Hazard	Lower 95% CI	Upper 95% CI		Competing	Hazard	Lower 95% CI	Upper 95% CI
		Hallmark-specific ARD			Ratio*				events (deaths)	Ratio*
	UK BIOBANK
	Low education
		Stem cell exhaustion	446605	89364	1.483	1.455	1.512		14758	1.467	1.439	1.496
		Deregulated nutrient sensing	446353	91399	1.444	1.418	1.472		14894	1.428	1.401	1.455
		Altered intercellular communication	431857	113894	1.416	1.392	1.44		9604	1.405	1.382	1.43
		Mitochondrial dysfunction	437513	121757	1.402	1.379	1.425		10053	1.391	1.368	1.414
		Cellular senescence	430307	131312	1.318	1.298	1.339		9598	1.308	1.287	1.329
		Epigenetic alterations	447252	102447	1.343	1.319	1.367		8456	1.332	1.309	1.356
		Telomere attrition	444263	101886	1.33	1.306	1.354		11406	1.313	1.289	1.337
		Loss of proteostasis	452305	116484	1.27	1.249	1.291		11607	1.255	1.234	1.276
		Genomic instability	450438	115892	1.214	1.194	1.234		11463	1.199	1.18	1.219
	Adult SES (Neighbourhood disadvantage)
		Stem cell exhaustion	446051	89255	1.272	1.248	1.296		14749	1.256	1.233	1.28
		Deregulated nutrient sensing	445800	91297	1.272	1.249	1.296		14878	1.257	1.234	1.28
		Altered intercellular communication	431318	113765	1.274	1.253	1.295		9595	1.261	1.241	1.241
		Mitochondrial dysfunction	436970	121623	1.278	1.257	1.298		10045	1.265	1.245	1.286
		Cellular senescence	429773	131178	1.213	1.194	1.232		9584	1.199	1.181	1.218
		Epigenetic alterations	446695	102331	1.186	1.166	1.207		8448	1.174	1.153	1.195
		Telomere attrition	443707	101763	1.168	1.147	1.188		11398	1.15	1.13	1.171
		Loss of proteostasis	451735	116360	1.208	1.188	1.227		11592	1.19	1.171	1.21
		Genomic instability	449874	115776	1.191	1.171	1.211		11448	1.172	1.153	1.191
	FINNISH PUBLIC SECTOR STUDY
	Low education
		Stem cell exhaustion	276367	31410	1.379	1.338	1.422		6022	1.361	1.32	1.404
		Deregulated nutrient sensing	274821	35066	1.375	1.336	1.415		5028	1.358	1.319	1.398
		Altered intercellular communication	271586	37739	1.317	1.28	1.354		4509	1.302	1.265	1.339
		Mitochondrial dysfunction	276035	37842	1.286	1.251	1.321		4753	1.272	1.237	1.307
		Cellular senescence	267046	43572	1.248	1.216	1.281		4291	1.235	1.203	1.268
		Epigenetic alterations	277276	32991	1.314	1.275	1.353		3982	1.3	1.262	1.339
		Telomere attrition	276253	32569	1.301	1.263	1.341		5144	1.282	1.244	1.321
		Loss of proteostasis	277400	36632	1.235	1.202	1.27		5016	1.216	1.183	1.251
		Genomic instability	281348	26011	1.072	1.038	1.107		5845	1.053	1.02	1.088
	Adult SES (Neighbourhood disadvantage)
		Stem cell exhaustion	266085	30184	1.242	1.199	1.287		5803	1.222	1.18	1.266
		Deregulated nutrient sensing	264588	33713	1.257	1.216	1.299		4845	1.239	1.198	1.281
		Altered intercellular communication	261465	36317	1.234	1.195	1.274		4349	1.217	1.179	1.257
		Mitochondrial dysfunction	265746	36444	1.21	1.172	1.25		4585	1.19	1.153	1.23
		Cellular senescence	257073	41989	1.184	1.149	1.221		4123	1.165	1.13	1.201
		Epigenetic alterations	266934	31716	1.195	1.155	1.237		3851	1.178	1.138	1.22
		Telomere attrition	265964	31301	1.192	1.152	1.234		4969	1.172	1.132	1.214
		Loss of proteostasis	267041	35316	1.171	1.133	1.21		4814	1.149	1.111	1.187
		Genomic instability	270832	25118	1.111	1.068	1.156		5627	1.085	1.043	1.129
	*Hazard ratios are adjusted for age, sex, and ethnicity

## Sheet: Table S7
	Table S7. Number of hallmark-specific ARDs ages 55 and 70 by level of social disadvantage (absolute risk) in UK Biobank and FPS
	UK Biobank
	ABSOLUTE RISK PER 100 PERSON-YEARS BY AGE 70
	108	Stem Cell Exhaustion			105	Deregulated Nutrient Sensing			109	Altered Intercellular Communication			106	Mitochondrial Dysfunction			107	Cellular Senescence
	Education	Rate	95% CI			Rate	95% CI			Rate	95% CI			Rate	95% CI			Rate	95% CI
	High	28.1364	27.8752	28.4		28.4232	28.1607	28.6882		39.4657	39.1562	39.7776		38.686	38.379	38.9954		45.8584	45.5242	46.1951
	Intermediate	36.9739	36.7323	37.2171		36.8591	36.6179	37.1019		49.938	49.6571	50.2204		49.0332	48.7549	49.3131		55.6428	55.3463	55.941
	Low	56.9767	56.4854	57.4724		56.0653	55.5779	56.557		75.7302	75.1635	76.3012		74.8286	74.2648	75.3967		80.2749	79.6909	80.8631
	Adult SES
	High	33.8135	33.4925	34.1377		33.8819	33.5605	34.2065		45.7111	45.3376	46.0877		45.6388	45.2652	46.0155		53.4836	53.079	53.8912
	Intermediate	36.7066	36.4672	36.9475		36.645	36.4059	36.8857		49.4739	49.1959	49.7535		48.9271	48.6506	49.2051		55.828	55.5327	56.125
	Low	44.3102	43.9331	44.6906		43.8287	43.4536	44.207		61.0383	60.5955	61.4844		58.6968	58.2621	59.1347		63.2814	62.8301	63.736
	103	Epigenetic Alterations			102	Telomere Attrition			104	Loss of Proteostasis			101	Genomic Instability
	Education	Rate	95% CI			Rate	95% CI			Rate	95% CI			Rate	95% CI
	High	30.9469	30.6735	31.2227		31.733	31.4562	32.0123		33.7592	33.4725	34.0484		35.2329	34.9401	35.5282
	Intermediate	38.2993	38.0534	38.5467		39.4814	39.2317	39.7326		40.365	40.1125	40.619		40.3713	40.1188	40.6254
	Low	54.7002	54.2195	55.1851		56.6795	56.1903	57.173		58.3157	57.8183	58.8174		56.8959	56.4046	57.3915
	Adult SES
	High	36.9331	36.598	37.2713		37.8149	37.4759	38.157		39.5877	39.2399	39.9385		40.2185	39.8679	40.5722
	Intermediate	38.5949	38.3494	38.8419		39.7336	39.4845	39.9842		40.8211	40.5686	41.0751		41.1873	40.9337	41.4425
	Low	41.8416	41.4758	42.2106		43.5	43.127	43.8761		45.131	44.7501	45.5151		44.6023	44.2237	44.9842
	FPS
	ABSOLUTE RISK PER 100 PERSON-YEARS BY AGE 55
	108	Stem Cell Exhaustion			105	Deregulated Nutrient Sensing			109	Altered Intercellular Communication			106	Mitochondrial Dysfunction			107	Cellular Senescence
	Education	Rate	95% CI			Rate	95% CI			Rate	95% CI			Rate	95% CI			Rate	95% CI
	High	13.462	13.2796	13.6469		15.3838	15.1887	15.5814		17.9244	17.7137	18.1375		16.1629	15.963	16.3653		22.7815	22.5438	23.0216
	Intermediate	18.5328	18.2672	18.8022		20.9426	20.6601	21.2289		23.5874	23.2875	23.8911		21.2988	21.0139	21.5875		28.5947	28.2644	28.929
	Low	30.5613	30.0236	31.1086		34.2856	33.7156	34.8654		36.1542	35.5682	36.7498		36.603	36.0121	37.2035		43.4341	42.7912	44.0867
	Adult SES (occupation)
	High	12.4991	12.2995	12.7019		14.2885	14.0748	14.5053		16.6892	16.4581	16.9236		14.9392	14.7205	15.1611		21.4252	21.1631	21.6905
	Intermediate	16.3154	16.027	16.609		18.4174	18.1109	18.729		21.1825	20.8539	21.5163		18.7274	18.4191	19.0411		25.9063	25.5426	26.2751
	Low	21.1577	20.8493	21.4708		23.6158	23.2897	23.9464		26.0239	25.6815	26.3709		24.2819	23.9511	24.6171		31.1775	30.8025	31.5571
	Adult SES (Nhood)
	High	17.0116	16.7481	17.2793		19.2063	18.9261	19.4906		21.4646	21.1683	21.7649		20.1965	19.9093	20.4879		26.8098	26.4785	27.1453
	Intermediate	17.096	16.8882	17.3064		19.4726	19.2508	19.6971		22.0512	21.815	22.2899		20.4311	20.2038	20.661		27.4631	27.1994	27.7294
	Low	20.0151	19.5759	20.4641		22.6052	22.1381	23.0822		25.3193	24.8245	25.824		22.8079	22.3384	23.2873		29.9518	29.4131	30.5003
	103	Epigenetic Alterations			102	Telomere Attrition			104	Loss of Proteostasis			101	Genomic Instability
	Education	Rate	95% CI			Rate	95% CI			Rate	95% CI			Rate	95% CI
	High	13.2978	13.1165	13.4815		13.6703	13.4865	13.8566		14.9357	14.7437	15.1303		10.0402	9.8829	10.1999
	Intermediate	17.4821	17.2242	17.7439		18.1869	17.9238	18.4538		19.0975	18.8279	19.3709		11.2303	11.0242	11.4403
	Low	27.7348	27.2223	28.2571		28.9455	28.422	29.4786		31.9338	31.3819	32.4954		20.4987	20.0572	20.95
	Adult SES (occupation)
	High	12.4077	12.2087	12.6099		12.7517	12.55	12.9566		13.9217	13.7107	14.1361		9.3667	9.1939	9.5428
	Intermediate	15.6948	15.4122	15.9826		16.133	15.8464	16.4249		16.9883	16.695	17.2868		10.4121	10.1837	10.6457
	Low	19.7576	19.4595	20.0603		20.4814	20.1778	20.7894		21.7538	21.4409	22.0712		12.8367	12.597	13.0809
	Adult SES (Nhood)
	High	16.6163	16.3559	16.8809		16.9388	16.6759	17.2059		18.6867	18.4106	18.967		12.1932	11.9707	12.4197
	Intermediate	16.311	16.108	16.5165		16.9487	16.7418	17.1582		18.3596	18.1442	18.5775		11.7034	11.5317	11.8777
	Low	18.1753	17.7568	18.6036		19.2222	18.7917	19.6624		19.875	19.4371	20.3227		11.9703	11.632	12.3185

## Sheet: Table S8
	Table S8. Rate of hallmark-related diseases by ages 55 and 70 by level of social disadvantage (relative risk) in UK Biobank and FPS
	RELATIVE RISK
					Rate ratio (95% confidence interval)
		N(total)	N (cases) for SCE/DNS/AIC/MD/CS		SCE				DNS				AIC				MD				CS
	UK Biobank
	Education
	High	161116	34223 / 35231 / 46417 / 46318 / 52892		1				1				1				1				1
	Intermediate	245883	66505 / 67520 / 85552 / 86307 / 94793		1.3141	1.2992	1.3291		1.2968	1.2822	1.3116		1.2654	1.2532	1.2777		1.2675	1.2551	1.2799		1.2134	1.2024	1.2244
	Low	85258	34302 / 34565 / 42351 / 43899 / 45602		2.025	1.9994	2.0509		1.9725	1.9476	1.9978		1.9189	1.8982	1.9398		1.9343	1.9131	1.9556		1.7505	1.7325	1.7687
	Adult SES (Neighbourhood deprivation)
	Low	124225	31960 / 32682 / 41598 / 42249 / 47432		1				1				1				1				1
	ntermediate	245783	66488 / 67596 / 85587 / 86991 / 95605		1.0856	1.0731	1.0982		1.0816	1.0691	1.0941		1.0823	1.0716	1.0931		1.0721	1.0614	1.0828		1.0438	1.0342	1.0535
	High	121637	36415 / 36877 / 46932 / 47080 / 50037		1.3104	1.2938	1.3273		1.2936	1.2771	1.3103		1.3353	1.3208	1.35		1.2861	1.2719	1.3004		1.1832	1.1709	1.1956
	The Finnish Public Sector study
	Education
	High	154865	17373 / 19746 / 23073 / 20509 / 28262		1				1				1				1				1
	Intermediate	96917	15236 / 17058 / 19112 / 17200 / 22525		1.3767	1.3496	1.4043		1.3613	1.3362	1.3869		1.3159	1.2932	1.3391		1.3178	1.2938	1.3421		1.2552	1.2357	1.275
	Low	34693	8909 / 9916 / 10443 / 10573 / 12214		2.2702	2.2199	2.3216		2.2287	2.1822	2.2762		2.017	1.9767	2.0582		2.2646	2.2186	2.3116		1.9066	1.8721	1.9417
	Adult SES (Neighbourhood deprivation)
	Low	89606	12921 / 14507 / 16313 / 15202 / 19594		1				1				1				1				1
	Intermediate	148197	20809 / 23489 / 26578 / 24327 / 32117		1.005	0.9852	1.0251		1.0139	0.9952	1.0329		1.0273	1.0094	1.0456		1.0116	0.9934	1.0302		1.2091	1.1866	1.2321
	High	37970	6142 / 6902 / 7734 / 6942 / 8978		1.1766	1.1451	1.2089		1.177	1.1473	1.2074		1.1796	1.1515	1.2084		1.1293	1.1011	1.1582		1.4552	1.4303	1.4805
	Adult SES (Occupational status)
	High	120194	12702 / 14427 / 16915 / 14845 / 20968		1				1				1				1				1
	Intermediate	74090	10208 / 11500 / 13131 / 11638 / 15587		1.3053	1.2743	1.3371		1.289	1.2602	1.3184		1.2692	1.2429	1.2962		1.2536	1.226	1.2818		1.0244	1.0084	1.0406
	Low	79431	14362 / 15923 / 17455 / 16371 / 20429		1.6927	1.6563	1.73		1.6528	1.6193	1.687		1.5593	1.5296	1.5896		1.6254	1.593	1.6584		1.1172	1.0929	1.142
		N(total)	N (cases) for EA/TA/LOP/GI		EA				TA				LOP				GI
	UK Biobank
	Education
	High	161116	39297 / 39986 / 42337 / 44014		1				1				1				1
	Intermediate	245883	72326 / 73758 / 76039 / 76292		1.2376	1.2241	1.2512		1.2442	1.2308	1.2577		1.1957	1.1831	1.2084		1.1458	1.1339	1.1579
	Low	85258	35842 / 36151 / 38085 / 37426		1.7676	1.7456	1.7897		1.7861	1.7643	1.8082		1.7274	1.7066	1.7484		1.6149	1.5955	1.6344
	Adult SES (Neighbourhood deprivation)
	Low	124225	36186 / 36724 / 38564 / 38968		1				1				1				1
	Intermediate	245783	73343 / 74610 / 77615 / 78242		1.045	1.0335	1.0567		1.0507	1.0393	1.0623		1.0312	1.0201	1.0423		1.0241	1.0132	1.0351
	High	121637	37764 / 38381 / 40115 / 40357		1.1329	1.1187	1.1473		1.1503	1.1361	1.1647		1.14	1.1262	1.1541		1.109	1.0955	1.1226
	The Finnish Public Sector study
	Education
	High	154865	17964 / 18191 / 19644 / 14055		1				1				1				1
	Intermediate	96917	15215 / 15564 / 16123 / 10118		1.3147	1.2883	1.3415		1.3304	1.3042	1.3571		1.2786	1.2543	1.3034		1.1185	1.0917	1.146
	Low	34693	9011 / 9036 / 9940 / 6965		2.0857	2.0379	2.1346		2.1174	2.0698	2.1661		2.1381	2.0921	2.1851		2.0417	1.9875	2.0974
	Adult SES (Occupational status)
	Low	89606	13308 / 13390 / 14631 / 10192		1				1				1				1
	Intermediate	148197	21200 / 21506 / 22959 / 15699		1.2649	1.2345	1.2961		1.2652	1.2351	1.296		1.2203	1.1923	1.2489		1.1116	1.0799	1.1442
	High	37970	6047 / 6214 / 6458 / 4168		1.5924	1.5574	1.6281		1.6062	1.5715	1.6416		1.5626	1.53	1.5958		1.3705	1.3346	1.4072
	Adult SES (Neighbourhood deprivation)
	High	120194	13091 / 13331 / 14221 / 10090		1				1				1				1
	Intermediate	74090	10332 / 10489 / 10994 / 7220		0.9816	0.962	1.0016		1.0006	0.9809	1.0207		0.9825	0.964	1.0013		0.9598	0.9375	0.9827
	Low	79431	14390 / 14597 / 15401 / 9746		1.0938	1.0635	1.125		1.1348	1.104	1.1665		1.0636	1.0355	1.0925		0.9817	0.9489	1.0157
	Abbreviations: AIC, Altered intercellular communication; CS, Cellular senescence; DNS, Deregulated nutrient sensing; EA, Epigenetic alterations; GI, Genomic instability; LOP, Loss of proteostasis; MD, Mitochondrial dysfunction; SCE, Stem cell exhaustion; TA, Telomere attrition.

[truncated: 28 more sheets: Table S9, Table S10, Table S11, Table S12, Table S13, Table S14, Table S15, Table S16, Table S17, Table S18, Table S19, Table S20, Table S21, Table S22 , Table S23, Table S24, Table S25, Table S26, Table S27, Table S28 …]
