# Supplementary material for: Social disadvantage accelerates aging
Source: Nat Med. 2025 Mar 14;31(5):1635–43. doi: 10.1038/s41591-025-03563-4 (PMC12092251; doi:10.1038/s41591-025-03563-4)
Supplement: Supplementary file 3 — Statistical source data. [file 41591_2025_3563_MOESM3_ESM.xlsx]

## Sheet: FIG2B
	FOREST PLOT LEFT SIDE					FOREST PLOT RIGHT SIDE
	Education	Hazard ratio	Error -	Error +		Education	Hazard ratio	Error -	Error +
	SCE	1.483	0.028	0.029		SCE	1.379	0.041	0.043
	DNS	1.444	0.026	0.028		DNS	1.375	0.039	0.04
	AlC	1.416	0.024	0.024		AlC	1.317	0.037	0.037
	MD	1.402	0.023	0.023		MD	1.286	0.035	0.035
	EA	1.318	0.02	0.021		EA	1.314	0.039	0.039
	TA	1.343	0.024	0.024		TA	1.301	0.038	0.04
	CS	1.33	0.024	0.024		CS	1.248	0.032	0.033
	LOP	1.27	0.021	0.021		LOP	1.235	0.033	0.035
	GI	1.214	0.02	0.02		GI	1.072	0.034	0.035
	Adult SES					Adult SES
	SCE	1.272	0.024	0.024		SCE	1.242	0.043	0.045
	DNS	1.272	0.023	0.024		DNS	1.257	0.041	0.042
	AlC	1.274	0.021	0.021		AlC	1.234	0.039	0.04
	MD	1.278	0.021	0.02		MD	1.21	0.038	0.04
	EA	1.213	0.019	0.019		EA	1.195	0.04	0.042
	TA	1.186	0.02	0.021		TA	1.192	0.04	0.042
	CS	1.168	0.021	0.02		CS	1.184	0.035	0.037
	LOP	1.208	0.02	0.019		LOP	1.171	0.038	0.039
	GI	1.191	0.02	0.02		GI	1.111	0.043	0.045

## Sheet: FIG2C
	SCE	Education	Rate	Error-	Error+
		1 (high)	28.1364	0.2612	0.2636
		2	36.9739	0.2416	0.2432
		3 (low)	56.9767	0.4913	0.4957
		Adult SES
		1 (high)	33.8135	0.321	0.3242
		2	36.7066	0.2394	0.2409
		3 (low)	44.3102	0.3771	0.3804
	DNS	Education
		1 (high)	28.4232	0.2625	0.265
		2	36.8591	0.2412	0.2428
		3 (low)	56.0653	0.4874	0.4917
		Adult SES
		1 (high)	33.8819	0.3214	0.3246
		2	36.645	0.2391	0.2407
		3 (low)	43.8287	0.3751	0.3783
	AIC	Education
		1 (high)	39.4657	0.3095	0.3119
		2	49.938	0.2809	0.2824
		3 (low)	75.7302	0.5667	0.571
		Adult SES
		1 (high)	45.7111	0.3735	0.3766
		2	49.4739	0.278	0.2796
		3 (low)	61.0383	0.4428	0.4461
	MD	Education
		1 (high)	38.686	0.307	0.3094
		2	49.0332	0.2783	0.2799
		3 (low)	74.8286	0.5638	0.5681
		Adult SES
		1 (high)	45.6388	0.3736	0.3767
		2	48.9271	0.2765	0.278
		3 (low)	58.6968	0.4347	0.4379
	SC	Education
		1 (high)	45.8584	0.3342	0.3367
		2	55.6428	0.2965	0.2982
		3 (low)	80.2749	0.584	0.5882
		Adult SES
		1 (high)	53.4836	0.4046	0.4076
		2	55.828	0.2953	0.297
		3 (low)	63.2814	0.4513	0.4546
	EA	Education
		1 (high)	30.9469	0.2734	0.2758
		2	38.2993	0.2459	0.2474
		3 (low)	54.7002	0.4807	0.4849
		Adult SES
		1 (high)	36.9331	0.3351	0.3382
		2	38.5949	0.2455	0.247
		3 (low)	41.8416	0.3658	0.369
	TA	Education
		1 (high)	31.733	0.2768	0.2793
		2	39.4814	0.2497	0.2512
		3 (low)	56.6795	0.4892	0.4935
		Adult SES
		1 (high)	37.8149	0.339	0.3421
		2	39.7336	0.2491	0.2506
		3 (low)	43.5	0.373	0.3761
	LOP	Education
		1 (high)	33.7592	0.2867	0.2892
		2	40.365	0.2525	0.254
		3 (low)	58.3157	0.4974	0.5017
		Adult SES
		1 (high)	39.5877	0.3478	0.3508
		2	40.8211	0.2525	0.254
		3 (low)	45.131	0.3809	0.3841
	GI	Education
		1 (high)	35.2329	0.2928	0.2953
		2	40.3713	0.2525	0.2541
		3 (low)	56.8959	0.4913	0.4956
		Adult SES
		1 (high)	40.2185	0.3506	0.3537
		2	41.1873	0.2536	0.2552
		3 (low)	44.6023	0.3786	0.3819

## Sheet: FIG2D
						''''
	UK BIOBANK					FPS
	Education	0->1	1->2	2->3		Education	0->1	1->2	2->3
	Low	28.1838	41.7558	78.5285		Low	15.1326	43.0392	71.9529
	Error-	0.8296	2.3848	7.7844		Error-	0.2	1.0641	3.174
	Error+	0.8548	2.5292	8.6409		Error+	0.2026	1.091	3.3205
	Intermediate	31.2929	45.6894	82.7825		Intermediate	18.0375	49.164	82.5676
	Error-	0.9115	2.571	8.0689		Error-	0.2639	1.2733	3.7309
	Error+	0.9388	2.7243	8.9403		Error+	0.2679	1.3071	3.9075
	High	34.2772	52.1279	91.1069		High	18.7236	52.1028	88.3628
	Error-	1.0443	3.007	9.0137		Error-	0.3921	1.5666	3.9767
	Error+	1.0772	3.191	10.0031		Error+	0.4005	1.6152	4.1641
	Adult SES	0->1	1->2	2->3		Adult SES	0->1	1->2	2->3
	Low	28.369	41.1048	75.9787		Low	15.7317	43.1118	74.2488
	Error-	0.854	2.3897	7.6527		Error-	0.249	1.1854	3.4726
	Error+	0.8805	2.5373	8.5098		Error+	0.2531	1.2189	3.643
	Intermediate	29.4405	43.4592	78.922		Intermediate	16.5769	48.1003	81.1521
	Error-	0.8602	2.4495	7.6956		Error-	0.2125	1.0451	2.9432
	Error+	0.8862	2.5959	8.527		Error+	0.2152	1.0684	3.054
	High	32.9226	50.9275	92.8025		High	18.6723	53.4121	93.0904
	Error-	0.9718	2.8918	9.0856		Error-	0.4192	2.0921	5.9226
	Error+	1.0014	3.0658	10.0675		Error+	0.4288	2.1773	6.3249
