# Supplementary material for: Social disadvantage accelerates aging
Source: Nat Med. 2025 Mar 14;31(5):1635–43. doi: 10.1038/s41591-025-03563-4 (PMC12092251; doi:10.1038/s41591-025-03563-4)
Supplement: Supplementary file 4 — Statistical source data. [file 41591_2025_3563_MOESM4_ESM.xlsx]

## Sheet: FIG3B bottom
	Hallmark ARD		S100A12	GCHFR	CCL16	CRP	CFHR1	F2	S100A9	FABP3	BGN	DNAJB9	FURIN	SUMF2	HSPA1A	HSPA1B	All 14 proteins		S100A12	GCHFR	CCL16	CRP	CFHR1	F2	S100A9	FABP3	BGN	DNAJB9	FURIN	SUMF2	HSPA1A	HSPA1B	All 14 proteins
			Education–ARD																Adult SES–ARD
	SCE		3.9963	3.8591	5.9971	14.2371	6.2995	5.5583	10.3645	8.4083	14.6367	17.0841	3.1244	1.6736	5.406	3.1645	28.5324		1.692	11.6022	-0.6588	8.6305	4.0229	3.1367	6.013	13.7818	15.6747	17.8602	2.9404	1.0238	3.0964	3.3885	30.549
	DNS		5.8868	3.216	6.8935	13.9498	6.87	5.5501	10.7838	7.8976	13.2472	16.5046	3.3438	1.2644	4.9806	2.2751	29.0544		5.6554	6.5386	1.1571	8.644	1.4115	4.0316	8.1064	14.0077	13.6346	18.2101	5.2302	0.7754	4.9385	2.3741	28.8926
	AIC		4.4574	3.6973	5.3426	13.3921	4.9646	5.6682	8.7892	6.5296	12.2955	16.5011	1.1987	0.2041	2.7196	1.1565	24.2842		0.9	3.6092	0.9289	5.4699	0.6386	2.4647	4.4848	14.5318	15.457	17.806	-1.4215	-2.2935	-4.0429	-0.1441	14.1532
	MD		3.1919	3.171	4.3071	11.1178	2.9598	6.3285	7.2415	5.9556	13.573	14.5073	2.0976	1.2557	4.1661	2.5282	24.5495		0.7885	3.9661	0.491	5.6063	1.3859	5.6619	2.8815	14.335	15.0028	16.854	-0.4277	-0.7503	-1.6187	1.5129	20.6776
	CS		2.2508	1.5685	6.1439	9.5483	0.3971	6.571	4.5456	4.3442	10.9085	13.1239	1.0652	0.3968	2.4978	1.2569	18.8767		2.3773	-0.7237	1.6065	9.4514	-0.9253	2.0964	3.611	13.1622	13.5375	15.7382	4.3584	-0.6741	-0.9353	-1.0294	9.86988
	EA		2.8503	4.893	9.1468	14.0178	2.4529	6.1224	3.9077	5.4005	9.0336	15.9754	1.9264	0.1703	2.7697	1.5522	22.2262		0.4148	10.8535	-5.6764	15.3574	-10.9037	12.2619	-3.9479	26.0905	6.1241	37.728	6.3094	0.6683	10.6498	7.2779	15.023
	TA		4.2572	0.8972	6.3295	13.9372	6.3009	6.1897	8.9446	7.3065	13.4153	17.0562	2.3003	0.9629	3.8553	2.2096	23.4098		0.1755	9.5305	0.449	9.5697	1.2453	6.0765	4.917	18.7196	15.8088	21.1096	4.8872	2.3791	5.765	6.1008	23.9213
	LOP		4.79	7.069	7.4958	17.9459	0.5023	11.1981	11.7045	9.0991	16.3396	22.3508	5.3236	2.5232	8.6631	4.927	39.2635		3.4375	7.9489	-0.2276	9.14	-4.2604	8.8634	7.924	12.3406	16.6313	22.9177	3.7352	-0.7049	4.9847	1.194	30.6436
	GI		0.868	3.473	5.6261	9.9881	-1.7287	9.4198	1.0125	6.2142	5.3511	20.2986	2.2164	2.7604	5.8504	4.2412	9.58249		-7.8467	-3.8103	2.3634	8.7764	-3.7041	48.5354	-7.7444	20.3885	8.2561	31.9232	-16.0048	-6.3275	-11.1717	-0.309	16.544
	Any ARD		3.2384	1.5971	4.6693	8.6585	-0.1431	6.4518	5.1851	3.6969	7.4896	13.6212	1.1084	0.1277	1.3634	0.7111	15.332		0.2031	0.4172	-3.0445	7.0701	-2.1501	7.9614	2.7502	10.8865	12.8685	15.379	0.4368	-1.7278	-5.319	-1.7168	6.06841
						Scale			0%		0	5	10	15	20		0.2
