# Supplementary material for: Social disadvantage accelerates aging
Source: Nat Med. 2025 Mar 14;31(5):1635–43. doi: 10.1038/s41591-025-03563-4 (PMC12092251; doi:10.1038/s41591-025-03563-4)
Supplement: Supplementary file 5 — Statistical source data. [file 41591_2025_3563_MOESM5_ESM.xlsx]

## Sheet: FIG4A
S100A12	Consistently Low	0.1342
	Increasing from Low	0.02435
	Decreasing from High	-0.06862
	Consistently High	-0.1111
GCHFR	Consistently Low	0.1992
	Increasing from Low	0.08439
	Decreasing from High	0.009705
	Consistently High	-0.1559
CCL16	Consistently Low	0.203
	Increasing from Low	0.03774
	Decreasing from High	0.02126
	Consistently High	-0.1153
CRP	Consistently Low	0.06005
	Increasing from Low	0.06123
	Decreasing from High	-0.00888
	Consistently High	-0.1124
CFHR1	Consistently Low	0.1732
	Increasing from Low	0.1102
	Decreasing from High	0.05456
	Consistently High	-0.1654
F2	Consistently Low	-0.1632
	Increasing from Low	-0.07058
	Decreasing from High	-0.09353
	Consistently High	0.1133
S100A9	Consistently Low	0.1018
	Increasing from Low	0.07621
	Decreasing from High	-0.02072
	Consistently High	-0.1131
FABP3	Consistently Low	0.1254
	Increasing from Low	-0.00897
	Decreasing from High	-0.03722
	Consistently High	-0.1468
BGN	Consistently Low	-0.1766
	Increasing from Low	-0.114
	Decreasing from High	-0.02456
	Consistently High	0.1822
DNAJB9	Consistently Low	0.1195
	Increasing from Low	0.03018
	Decreasing from High	0.08624
	Consistently High	-0.198
FURIN	Consistently Low	0.1329
	Increasing from Low	0.06964
	Decreasing from High	-0.04664
	Consistently High	-0.1311
SUMF2	Consistently Low	0.1727
	Increasing from Low	0.004671
	Decreasing from High	-0.02645
	Consistently High	-0.1283
HSPA1A	Consistently Low	0.1445
	Increasing from Low	0.02898
	Decreasing from High	-0.03604
	Consistently High	-0.1818
HSPA1B	Consistently Low	0.109
	Increasing from Low	0.006881
	Decreasing from High	-0.03226
	Consistently High	-0.1807

## Sheet: FIG4B LEFT
		S100A12	GCHFR	CCL16	CRP	CFHR1	F2	S100A9	FABP3	BGN	DNAJB9	FURIN	SUMF2	HSPA1A	HSPA1B
	Lowest	0.1412	0.2084	0.2094	0.06936	0.1816	-0.1667	0.1092	0.1314	-0.1852	0.1211	0.1401	0.1759	0.1517	0.1141
		0.06572	0.1132	0.1126	0.1439	0.1675	-0.1009	0.09627	0.07166	-0.1744	0.07372	0.0963	0.04393	0.08946	0.05963
	Intermediate	0.01998	0.02873	-0.02276	0.01346	0.01795	-0.08196	0.0366	-0.04008	-0.03771	0.008765	-0.00781	-0.0016	-0.01109	-0.04163
		-0.0516	-0.05512	-0.00354	-0.01848	0.01849	-0.03239	-0.02772	-0.03396	-0.02926	0.03798	-0.0213	-0.01064	-0.03561	-0.02983
	Highest	-0.1145	-0.159	-0.117	-0.1159	-0.168	0.1137	-0.1162	-0.1489	0.1855	-0.1973	-0.1345	-0.1298	-0.1846	-0.1826

## Sheet: FIG4B RIGH
	SCORE	TIME	CUMULATIVE HAZARD
	2	0	0
	2	0.1	0
	2	0.1	0.4827
	2	0.2	0.4827
	2	0.2	0.9654
	2	0.4	0.9654
	2	0.4	1.4481
	2	0.5	1.4481
	2	0.5	1.9308
	2	0.6	1.9308
	2	0.6	2.2529
	2	0.8	2.2529
	2	0.8	2.414
	2	0.9	2.414
	2	0.9	3.2199
	2	1	3.2199
	2	1	3.7042
	2	1.1	3.7042
	2	1.1	4.0273
	2	1.2	4.0273
	2	1.2	4.3504
	2	1.3	4.3504
	2	1.3	4.5122
	2	1.4	4.5122
	2	1.4	4.6739
	2	1.5	4.6739
	2	1.5	5.1582
	2	1.6	5.1582
	2	1.6	6.1243
	2	1.7	6.1243
	2	1.7	6.286
	2	1.8	6.286
	2	1.8	6.7703
	2	1.9	6.7703
	2	1.9	7.0935
	2	2	7.0935
	2	2	7.2552
	2	2.1	7.2552
	2	2.1	7.7395
	2	2.2	7.7395
	2	2.2	8.0632
	2	2.3	8.0632
	2	2.3	8.2252
	2	2.4	8.2252
	2	2.4	8.7104
	2	2.5	8.7104
	2	2.5	9.3567
	2	2.6	9.3567
	2	2.6	9.8418
	2	2.7	9.8418
	2	2.7	10.4881
	2	2.8	10.4881
	2	2.8	10.8124
	2	2.9	10.8124
	2	2.9	11.1367
	2	3.1	11.1367
	2	3.1	11.2993
	2	3.2	11.2993
	2	3.2	11.7863
	2	3.3	11.7863
	2	3.3	12.1112
	2	3.5	12.1112
	2	3.5	12.4361
	2	3.6	12.4361
	2	3.6	13.568
	2	3.7	13.568
	2	3.7	13.7306
	2	3.8	13.7306
	2	3.8	14.5407
	2	3.9	14.5407
	2	3.9	15.0276
	2	4	15.0276
	2	4	15.3526
	2	4.1	15.3526
	2	4.1	16.0012
	2	4.2	16.0012
	2	4.2	16.3261
	2	4.3	16.3261
	2	4.3	16.6511
	2	4.4	16.6511
	2	4.4	17.2997
	2	4.5	17.2997
	2	4.5	17.4623
	2	4.6	17.4623
	2	4.6	17.625
	2	4.8	17.625
	2	4.8	17.7876
	2	4.9	17.7876
	2	4.9	18.1126
	2	5	18.1126
	2	5	18.2752
	2	5.1	18.2752
	2	5.1	18.6002
	2	5.2	18.6002
	2	5.2	19.2488
	2	5.3	19.2488
	2	5.3	19.4114
	2	5.4	19.4114
	2	5.4	19.7363
	2	5.5	19.7363
	2	5.5	20.0613
	2	5.6	20.0613
	2	5.6	20.3863
	2	5.7	20.3863
	2	5.7	20.7112
	2	5.9	20.7112
	2	5.9	20.8739
	2	6.1	20.8739
	2	6.1	21.8447
	2	6.3	21.8447
	2	6.3	22.1697
	2	6.4	22.1697
	2	6.4	22.8183
	2	6.5	22.8183
	2	6.5	23.1432
	2	6.6	23.1432
	2	6.6	23.6312
	2	6.8	23.6312
	2	6.8	23.9569
	2	6.9	23.9569
	2	6.9	24.4449
	2	7	24.4449
	2	7	25.099
	2	7.1	25.099
	2	7.1	25.7532
	2	7.2	25.7532
	2	7.2	25.9172
	2	7.3	25.9172
	2	7.3	26.5714
	2	7.4	26.5714
	2	7.4	27.3882
	2	7.5	27.3882
	2	7.5	27.716
	2	7.6	27.716
	2	7.6	28.2072
	2	7.7	28.2072
	2	7.7	28.8613
	2	7.8	28.8613
	2	7.8	29.8403
	2	7.9	29.8403
	2	7.9	30.4944
	2	8	30.4944
	2	8	30.8223
	2	8.1	30.8223
	2	8.1	31.3135
	2	8.2	31.3135
	2	8.2	31.8047
	2	8.3	31.8047
	2	8.3	32.4588
	2	8.4	32.4588
	2	8.4	32.95
	2	8.5	32.95
	2	8.5	34.0906
	2	8.6	34.0906
	2	8.6	34.4185
	2	8.7	34.4185
	2	8.7	35.0727
	2	8.8	35.0727
	2	8.8	35.2368
	2	8.9	35.2368
	2	8.9	35.401
	2	9	35.401
	2	9	35.7289
	2	9.1	35.7289
	2	9.1	35.8931
	2	9.2	35.8931
	2	9.2	36.221
	2	9.5	36.221
	2	9.5	37.1997
	2	9.6	37.1997
	2	9.6	37.3639
	2	9.7	37.3639
	2	9.7	37.6918
	2	9.8	37.6918
	2	9.8	38.1831
	2	9.9	38.1831
	2	9.9	38.3472
	2	10	38.3472
	2	10	39.0014
	2	10.1	39.0014
	2	10.1	39.3293
	2	10.2	39.3293
	2	10.2	39.4935
	2	10.3	39.4935
	2	10.3	40.3101
	2	10.4	40.3101
	2	10.4	40.638
	2	10.5	40.638
	2	10.5	40.8022
	2	10.6	40.8022
	2	10.6	41.4564
	2	10.7	41.4564
	2	10.7	42.1105
	2	10.8	42.1105
	2	10.8	42.2747
	2	10.9	42.2747
	2	10.9	42.766
	2	11	42.766
	2	11	43.4201
	2	11.1	43.4201
	2	11.1	43.7481
	2	11.2	43.7481
	2	11.2	44.4021
	2	11.3	44.4021
	2	11.3	45.0562
	2	11.4	45.0562
	2	11.4	46.0344
	2	11.5	46.0344
	2	11.5	46.6905
	2	11.6	46.6905
	2	11.6	47.0196
	2	11.7	47.0196
	2	11.7	48.0007
	2	11.8	48.0007
	2	11.8	48.1655
	2	11.9	48.1655
	2	11.9	48.3303
	2	12	48.3303
	2	12	48.6594
	2	12.1	48.6594
	2	12.1	49.3155
	2	12.2	49.3155
	2	12.2	49.8084
	2	12.3	49.8084
	2	12.3	50.4645
	2	12.4	50.4645
	2	12.4	50.9574
	2	12.5	50.9574
	2	12.5	51.1222
	2	12.6	51.1222
	2	12.6	51.4514
	2	12.7	51.4514
	2	12.7	52.5936
	2	12.8	52.5936
	2	12.8	53.4124
	2	12.9	53.4124
	2	12.9	53.5773
	2	13	53.5773
	2	13	54.0703
	2	13.1	54.0703
	2	13.1	54.5633
	2	13.2	54.5633
	2	13.2	54.8925
	2	13.3	54.8925
	2	13.3	56.0344
	2	13.4	56.0344
	2	13.4	56.8531
	2	13.5	56.8531
	2	13.5	57.0181
	2	13.6	57.0181
	2	13.6	57.8399
	2	13.7	57.8399
	2	13.7	58.1706
	2	13.8	58.1706
	2	13.8	58.9924
	2	13.9	58.9924
	2	13.9	59.8141
	2	14	59.8141
	2	14	59.9798
	2	14.1	59.9798
	2	14.1	60.4749
	2	14.2	60.4749
	2	14.2	60.6406
	2	14.3	60.6406
	2	14.3	61.1357
	2	14.4	61.1357
	2	14.4	61.3015
	2	14.5	61.3015
	2	14.5	62.1231
	2	14.6	62.1231
	2	14.6	62.4539
	2	14.7	62.4539
	2	14.7	63.2754
	2	14.8	63.2754
	2	14.8	63.9341
	2	14.9	63.9341
	2	14.9	64.4316
	2	15	64.4316
	2	15	65.2568
	2	15.1	65.2568
	2	15.1	65.5893
	2	15.2	65.5893
	2	15.2	66.4144
	2	15.3	66.4144
	2	15.3	66.5811
	2	15.4	66.5811
	2	15.4	67.0786
	2	15.5	67.0786
	2	15.5	67.5762
	2	15.6	67.5762
	2	15.6	68.5636
	2	15.7	68.5636
	2	15.7	69.2254
	2	15.8	69.2254
	2	15.8	69.7231
	2	15.9	69.7231
	2	15.9	70.0558
	2	16.1	70.0558
	2	16.1	70.3885
	2	16.3	70.3885
	2	16.3	70.7231
	2	16.4	70.7231
	2	16.4	70.8909
	2	16.5	70.8909
	2	16.5	71.0587
	2	16.6	71.0587
	2	16.6	71.2264
	2	16.7	71.2264
	2	16.7	71.561
	2	16.8	71.561
	2	16.8	71.8956
	2	16.9	71.8956
	2	16.9	72.2302
	2	17	72.2302
	2	17	72.5647
	2	17.1	72.5647
	2	17.1	73.0681
	2	17.2	73.0681
	2	17.2	73.4048
	2	17.3	73.4048
	2	17.3	73.5736
	2	17.4	73.5736
	2	17.4	74.077
	2	17.5	74.077
	2	17.5	74.4136
	2	17.6	74.4136
	2	17.6	74.7503
	2	17.7	74.7503
	2	17.7	75.0869
	2	17.8	75.0869
	2	17.8	75.2558
	2	17.9	75.2558
	2	17.9	75.4247
	2	18	75.4247
	2	18	75.7614
	2	18.1	75.7614
	2	18.1	76.2646
	2	18.2	76.2646
	2	18.2	76.7678
	2	18.4	76.7678
	2	18.4	77.1045
	2	18.5	77.1045
	2	18.5	77.2735
	2	18.6	77.2735
	2	18.6	77.4424
	2	18.7	77.4424
	2	18.7	77.7791
	2	18.8	77.7791
	2	18.8	77.9481
	2	18.9	77.9481
	2	18.9	78.1171
	2	19	78.1171
	2	19	78.4537
	2	19.1	78.4537
	2	19.1	78.6227
	2	19.2	78.6227
	2	19.2	78.9593
	2	19.3	78.9593
	2	19.3	79.1283
	2	19.4	79.1283
	2	19.4	79.7962
	2	19.5	79.7962
	2	19.5	80.464
	2	19.7	80.464
	2	19.7	81.1318
	2	19.8	81.1318
	2	19.8	81.3011
	2	19.9	81.3011
	2	19.9	81.4703
	2	20.1	81.4703
	2	20.1	81.6395
	2	20.2	81.6395
	2	20.2	81.8087
	2	20.3	81.8087
	2	20.3	81.9779
	2	20.4	81.9779
	2	20.4	82.4809
	2	20.5	82.4809
	2	20.5	82.8348
	2	20.6	82.8348
	2	20.6	83.1924
	2	20.8	83.1924
	2	20.8	83.3913
	2	21.3	83.3913
	2	21.3	83.782
	3	0	0
	3	0	0
	3	0	0.2282
	3	0.1	0.2282
	3	0.1	0.4564
	3	0.2	0.4564
	3	0.2	0.9124
	3	0.3	0.9124
	3	0.3	1.2168
	3	0.4	1.2168
	3	0.4	1.6731
	3	0.5	1.6731
	3	0.5	1.9775
	3	0.6	1.9775
	3	0.6	2.2059
	3	0.7	2.2059
	3	0.7	2.5863
	3	0.8	2.5863
	3	0.8	2.9666
	3	0.9	2.9666
	3	0.9	3.119
	3	1	3.119
	3	1	3.4993
	3	1.1	3.4993
	3	1.1	3.8797
	3	1.2	3.8797
	3	1.2	4.1081
	3	1.3	4.1081
	3	1.3	4.3365
	3	1.4	4.3365
	3	1.4	4.6409
	3	1.5	4.6409
	3	1.5	4.7933
	3	1.6	4.7933
	3	1.6	5.0217
	3	1.7	5.0217
	3	1.7	5.4783
	3	1.8	5.4783
	3	1.8	5.7832
	3	1.9	5.7832
	3	1.9	6.0881
	3	2	6.0881
	3	2	6.393
	3	2.1	6.393
	3	2.1	6.6979
	3	2.2	6.6979
	3	2.2	7.1549
	3	2.3	7.1549
	3	2.3	7.5359
	3	2.4	7.5359
	3	2.4	7.7647
	3	2.5	7.7647
	3	2.5	8.2976
	3	2.6	8.2976
	3	2.6	8.8305
	3	2.7	8.8305
	3	2.7	8.9069
	3	2.8	8.9069
	3	2.8	9.2878
	3	2.9	9.2878
	3	2.9	9.5166
	3	3	9.5166
	3	3	9.5929
	3	3.1	9.5929
	3	3.1	9.8217
	3	3.2	9.8217
	3	3.2	10.2787
	3	3.3	10.2787
	3	3.3	10.5836
	3	3.4	10.5836
	3	3.4	10.8885
	3	3.5	10.8885
	3	3.5	11.4215
	3	3.6	11.4215
	3	3.6	11.7264
	3	3.7	11.7264
	3	3.7	11.879
	3	3.8	11.879
	3	3.8	12.3359
	3	3.9	12.3359
	3	3.9	12.6409
	3	4	12.6409
	3	4	12.9458
	3	4.1	12.9458
	3	4.1	13.4028
	3	4.2	13.4028
	3	4.2	13.7079
	3	4.3	13.7079
	3	4.3	13.8607
	3	4.4	13.8607
	3	4.4	14.394
	3	4.5	14.394
	3	4.5	14.623
	3	4.6	14.623
	3	4.6	15.0044
	3	4.7	15.0044
	3	4.7	15.2333
	3	4.8	15.2333
	3	4.8	15.5385
	3	5	15.5385
	3	5	15.8437
	3	5.1	15.8437
	3	5.1	16.3011
	3	5.2	16.3011
	3	5.2	16.6824
	3	5.3	16.6824
	3	5.3	16.9876
	3	5.4	16.9876
	3	5.4	17.2928
	3	5.5	17.2928
	3	5.5	17.598
	3	5.6	17.598
	3	5.6	17.9032
	3	5.7	17.9032
	3	5.7	18.2084
	3	5.8	18.2084
	3	5.8	18.4374
	3	5.9	18.4374
	3	5.9	18.7426
	3	6	18.7426
	3	6	19.1999
	3	6.1	19.1999
	3	6.1	19.4289
	3	6.2	19.4289
	3	6.2	19.7341
	3	6.3	19.7341
	3	6.3	20.1154
	3	6.4	20.1154
	3	6.4	20.2682
	3	6.5	20.2682
	3	6.5	20.8015
	3	6.6	20.8015
	3	6.6	21.2589
	3	6.7	21.2589
	3	6.7	21.4879
	3	6.8	21.4879
	3	6.8	21.8692
	3	6.9	21.8692
	3	6.9	22.3265
	3	7	22.3265
	3	7	22.4793
	3	7.1	22.4793
	3	7.1	22.9366
	3	7.2	22.9366
	3	7.2	23.3179
	3	7.3	23.3179
	3	7.3	23.6996
	3	7.4	23.6996
	3	7.4	24.3094
	3	7.5	24.3094
	3	7.5	24.8432
	3	7.6	24.8432
	3	7.6	25.2249
	3	7.7	25.2249
	3	7.7	25.6828
	3	7.8	25.6828
	3	7.8	26.0645
	3	7.9	26.0645
	3	7.9	26.4462
	3	8	26.4462
	3	8	26.8279
	3	8.1	26.8279
	3	8.1	27.5135
	3	8.2	27.5135
	3	8.2	28.0473
	3	8.3	28.0473
	3	8.3	28.7329
	3	8.4	28.7329
	3	8.4	29.1146
	3	8.5	29.1146
	3	8.5	29.7251
	3	8.6	29.7251
	3	8.6	30.1834
	3	8.7	30.1834
	3	8.7	30.6417
	3	8.8	30.6417
	3	8.8	30.9476
	3	8.9	30.9476
	3	8.9	31.2535
	3	9	31.2535
	3	9	31.5593
	3	9.1	31.5593
	3	9.1	32.0937
	3	9.2	32.0937
	3	9.2	32.3996
	3	9.3	32.3996
	3	9.3	32.934
	3	9.4	32.934
	3	9.4	33.0871
	3	9.5	33.0871
	3	9.5	33.9249
	3	9.6	33.9249
	3	9.6	34.3833
	3	9.7	34.3833
	3	9.7	34.7654
	3	9.8	34.7654
	3	9.8	35.0713
	3	9.9	35.0713
	3	9.9	35.7576
	3	10	35.7576
	3	10	36.4439
	3	10.1	36.4439
	3	10.1	36.7498
	3	10.2	36.7498
	3	10.2	37.0557
	3	10.3	37.0557
	3	10.3	37.3616
	3	10.4	37.3616
	3	10.4	37.6679
	3	10.5	37.6679
	3	10.5	38.1268
	3	10.6	38.1268
	3	10.6	38.3567
	3	10.7	38.3567
	3	10.7	38.51
	3	10.8	38.51
	3	10.8	39.4244
	3	10.9	39.4244
	3	10.9	40.0355
	3	11	40.0355
	3	11	40.3418
	3	11.1	40.3418
	3	11.1	40.8768
	3	11.2	40.8768
	3	11.2	41.2595
	3	11.3	41.2595
	3	11.3	41.6422
	3	11.4	41.6422
	3	11.4	42.1011
	3	11.5	42.1011
	3	11.5	42.4074
	3	11.6	42.4074
	3	11.6	43.0185
	3	11.7	43.0185
	3	11.7	43.5535
	3	11.8	43.5535
	3	11.8	44.0886
	3	11.9	44.0886
	3	11.9	44.6236
	3	12	44.6236
	3	12	44.93
	3	12.1	44.93
	3	12.1	45.541
	3	12.2	45.541
	3	12.2	46.152
	3	12.3	46.152
	3	12.3	46.6871
	3	12.4	46.6871
	3	12.4	47.146
	3	12.5	47.146
	3	12.5	47.376
	3	12.6	47.376
	3	12.6	47.987
	3	12.7	47.987
	3	12.7	48.598
	3	12.8	48.598
	3	12.8	49.2849
	3	12.9	49.2849
	3	12.9	49.7438
	3	13	49.7438
	3	13	50.0503
	3	13.1	50.0503
	3	13.1	50.3567
	3	13.2	50.3567
	3	13.2	50.7394
	3	13.3	50.7394
	3	13.3	51.3504
	3	13.4	51.3504
	3	13.4	51.5804
	3	13.5	51.5804
	3	13.5	51.8869
	3	13.6	51.8869
	3	13.6	52.3458
	3	13.7	52.3458
	3	13.7	52.8055
	3	13.8	52.8055
	3	13.8	53.0359
	3	13.9	53.0359
	3	13.9	53.2663
	3	14	53.2663
	3	14	53.726
	3	14.1	53.726
	3	14.1	53.9564
	3	14.2	53.9564
	3	14.2	54.2634
	3	14.3	54.2634
	3	14.3	54.3403
	3	14.4	54.3403
	3	14.4	54.877
	3	14.5	54.877
	3	14.5	55.031
	3	14.6	55.031
	3	14.6	55.1081
	3	14.7	55.1081
	3	14.7	55.4156
	3	14.8	55.4156
	3	14.8	55.7996
	3	14.9	55.7996
	3	14.9	55.9536
	3	15	55.9536
	3	15	56.3376
	3	15.1	56.3376
	3	15.1	57.0264
	3	15.2	57.0264
	3	15.2	57.5631
	3	15.3	57.5631
	3	15.3	57.7939
	3	15.4	57.7939
	3	15.4	58.4827
	3	15.5	58.4827
	3	15.5	58.8667
	3	15.6	58.8667
	3	15.6	59.0208
	3	15.7	59.0208
	3	15.7	59.7853
	3	15.8	59.7853
	3	15.8	60.474
	3	15.9	60.474
	3	15.9	61.1627
	3	16	61.1627
	3	16	61.3169
	3	16.1	61.3169
	3	16.1	61.701
	3	16.2	61.701
	3	16.2	62.0851
	3	16.3	62.0851
	3	16.3	62.1623
	3	16.4	62.1623
	3	16.4	62.2394
	3	16.5	62.2394
	3	16.5	62.3935
	3	16.6	62.3935
	3	16.6	62.7777
	3	16.7	62.7777
	3	16.7	63.0853
	3	16.8	63.0853
	3	16.8	63.9251
	3	16.9	63.9251
	3	16.9	64.3093
	3	17	64.3093
	3	17	64.922
	3	17.1	64.922
	3	17.1	65.4587
	3	17.2	65.4587
	3	17.2	65.7664
	3	17.3	65.7664
	3	17.3	66.0741
	3	17.4	66.0741
	3	17.4	66.3052
	3	17.5	66.3052
	3	17.5	66.6129
	3	17.6	66.6129
	3	17.6	66.8439
	3	17.7	66.8439
	3	17.7	66.9211
	3	17.8	66.9211
	3	17.8	67.2288
	3	17.9	67.2288
	3	17.9	67.383
	3	18	67.383
	3	18	67.6908
	3	18.1	67.6908
	3	18.1	68.0749
	3	18.2	68.0749
	3	18.2	68.1521
	3	18.3	68.1521
	3	18.3	68.3832
	3	18.4	68.3832
	3	18.4	68.6909
	3	18.5	68.6909
	3	18.5	68.8451
	3	18.6	68.8451
	3	18.6	69.0762
	3	18.7	69.0762
	3	18.7	69.4603
	3	18.8	69.4603
	3	18.8	69.8445
	3	18.9	69.8445
	3	18.9	70.1522
	3	19	70.1522
	3	19	70.4599
	3	19.1	70.4599
	3	19.1	70.691
	3	19.2	70.691
	3	19.2	71.3031
	3	19.3	71.3031
	3	19.3	71.8395
	3	19.4	71.8395
	3	19.4	72.2237
	3	19.5	72.2237
	3	19.5	72.4548
	3	19.7	72.4548
	3	19.7	72.839
	3	19.8	72.839
	3	19.8	72.9933
	3	19.9	72.9933
	3	19.9	73.1477
	3	20	73.1477
	3	20	73.4554
	3	20.1	73.4554
	3	20.1	73.8396
	3	20.2	73.8396
	3	20.2	74.0707
	3	20.3	74.0707
	3	20.3	74.3033
	3	20.4	74.3033
	3	20.4	74.8559
	3	20.5	74.8559
	3	20.5	75.1077
	3	20.6	75.1077
	3	20.6	75.2794
	3	20.8	75.2794
	3	20.8	75.5598
	3	20.9	75.5598
	3	20.9	75.8548
	3	21	75.8548
	3	21	76.0859
	3	21.1	76.0859
	3	21.1	76.4747
	3	21.2	76.4747
	3	21.2	76.63
	3	21.3	76.63
	3	21.3	77.0473
	3	21.5	77.0473
	3	21.5	77.4032
	3	21.6	77.4032
	3	21.6	77.8998
	4	0	0
	4	0	0
	4	0	0.0738
	4	0.1	0.0738
	4	0.1	0.3688
	4	0.2	0.3688
	4	0.2	0.5164
	4	0.3	0.5164
	4	0.3	0.664
	4	0.4	0.664
	4	0.4	1.1797
	4	0.5	1.1797
	4	0.5	1.6218
	4	0.6	1.6218
	4	0.6	2.064
	4	0.7	2.064
	4	0.7	2.3589
	4	0.8	2.3589
	4	0.8	2.6539
	4	0.9	2.6539
	4	0.9	2.8015
	4	1	2.8015
	4	1	3.0229
	4	1.1	3.0229
	4	1.1	3.465
	4	1.2	3.465
	4	1.2	3.76
	4	1.3	3.76
	4	1.3	3.9076
	4	1.4	3.9076
	4	1.4	4.1289
	4	1.5	4.1289
	4	1.5	4.5711
	4	1.6	4.5711
	4	1.6	4.9397
	4	1.7	4.9397
	4	1.7	5.161
	4	1.8	5.161
	4	1.8	5.5299
	4	1.9	5.5299
	4	1.9	5.9724
	4	2	5.9724
	4	2	6.0462
	4	2.1	6.0462
	4	2.1	6.1201
	4	2.2	6.1201
	4	2.2	6.3418
	4	2.3	6.3418
	4	2.3	6.4158
	4	2.4	6.4158
	4	2.4	6.9322
	4	2.5	6.9322
	4	2.5	7.1539
	4	2.6	7.1539
	4	2.6	7.7438
	4	2.7	7.7438
	4	2.7	8.113
	4	2.8	8.113
	4	2.8	8.2609
	4	2.9	8.2609
	4	2.9	8.4087
	4	3	8.4087
	4	3	8.7785
	4	3.1	8.7785
	4	3.1	9.0005
	4	3.2	9.0005
	4	3.2	9.2964
	4	3.3	9.2964
	4	3.3	9.5185
	4	3.4	9.5185
	4	3.4	10.0357
	4	3.5	10.0357
	4	3.5	10.553
	4	3.6	10.553
	4	3.6	10.9227
	4	3.7	10.9227
	4	3.7	11.2187
	4	3.8	11.2187
	4	3.8	11.5888
	4	3.9	11.5888
	4	3.9	11.9588
	4	4	11.9588
	4	4	12.5512
	4	4.1	12.5512
	4	4.1	12.8479
	4	4.2	12.8479
	4	4.2	13.1448
	4	4.3	13.1448
	4	4.3	13.5899
	4	4.4	13.5899
	4	4.4	13.9609
	4	4.5	13.9609
	4	4.5	14.1095
	4	4.6	14.1095
	4	4.6	14.6285
	4	4.7	14.6285
	4	4.7	14.8513
	4	4.8	14.8513
	4	4.8	14.9999
	4	4.9	14.9999
	4	4.9	15.3709
	4	5	15.3709
	4	5	15.5937
	4	5.1	15.5937
	4	5.1	15.8906
	4	5.2	15.8906
	4	5.2	16.1876
	4	5.3	16.1876
	4	5.3	16.8542
	4	5.4	16.8542
	4	5.4	17.2252
	4	5.5	17.2252
	4	5.5	17.5222
	4	5.6	17.5222
	4	5.6	17.8191
	4	5.7	17.8191
	4	5.7	18.1161
	4	5.8	18.1161
	4	5.8	18.413
	4	5.9	18.413
	4	5.9	19.0796
	4	6	19.0796
	4	6	19.3025
	4	6.1	19.3025
	4	6.1	19.4511
	4	6.2	19.4511
	4	6.2	19.6739
	4	6.3	19.6739
	4	6.3	20.1189
	4	6.4	20.1189
	4	6.4	20.4899
	4	6.5	20.4899
	4	6.5	20.861
	4	6.6	20.861
	4	6.6	21.232
	4	6.7	21.232
	4	6.7	21.5289
	4	6.8	21.5289
	4	6.8	22.0479
	4	6.9	22.0479
	4	6.9	22.3448
	4	7	22.3448
	4	7	22.4935
	4	7.1	22.4935
	4	7.1	22.8645
	4	7.2	22.8645
	4	7.2	23.4573
	4	7.3	23.4573
	4	7.3	23.8283
	4	7.4	23.8283
	4	7.4	24.1993
	4	7.5	24.1993
	4	7.5	24.6443
	4	7.6	24.6443
	4	7.6	24.793
	4	7.7	24.793
	4	7.7	25.164
	4	7.8	25.164
	4	7.8	25.7567
	4	7.9	25.7567
	4	7.9	25.9796
	4	8	25.9796
	4	8	26.1282
	4	8.1	26.1282
	4	8.1	26.7947
	4	8.2	26.7947
	4	8.2	27.1658
	4	8.3	27.1658
	4	8.3	27.3886
	4	8.4	27.3886
	4	8.4	27.9813
	4	8.5	27.9813
	4	8.5	28.2783
	4	8.6	28.2783
	4	8.6	28.5753
	4	8.7	28.5753
	4	8.7	29.0942
	4	8.8	29.0942
	4	8.8	29.6131
	4	8.9	29.6131
	4	8.9	30.3533
	4	9	30.3533
	4	9	31.0934
	4	9.1	31.0934
	4	9.1	31.4645
	4	9.2	31.4645
	4	9.2	31.9095
	4	9.3	31.9095
	4	9.3	32.5759
	4	9.4	32.5759
	4	9.4	32.947
	4	9.5	32.947
	4	9.5	33.3921
	4	9.6	33.3921
	4	9.6	33.911
	4	9.7	33.911
	4	9.7	34.4299
	4	9.8	34.4299
	4	9.8	34.7273
	4	9.9	34.7273
	4	9.9	34.9504
	4	10	34.9504
	4	10	35.5438
	4	10.1	35.5438
	4	10.1	35.767
	4	10.2	35.767
	4	10.2	36.1385
	4	10.3	36.1385
	4	10.3	36.7318
	4	10.4	36.7318
	4	10.4	37.1774
	4	10.5	37.1774
	4	10.5	37.4748
	4	10.6	37.4748
	4	10.6	37.6979
	4	10.7	37.6979
	4	10.7	38.1435
	4	10.8	38.1435
	4	10.8	38.8106
	4	10.9	38.8106
	4	10.9	39.2562
	4	11	39.2562
	4	11	39.4793
	4	11.1	39.4793
	4	11.1	39.7025
	4	11.2	39.7025
	4	11.2	40.222
	4	11.3	40.222
	4	11.3	40.5198
	4	11.4	40.5198
	4	11.4	40.8176
	4	11.5	40.8176
	4	11.5	41.041
	4	11.6	41.041
	4	11.6	41.7089
	4	11.7	41.7089
	4	11.7	42.3768
	4	11.8	42.3768
	4	11.8	42.5259
	4	11.9	42.5259
	4	11.9	42.972
	4	12	42.972
	4	12	43.3445
	4	12.1	43.3445
	4	12.1	43.5682
	4	12.2	43.5682
	4	12.2	44.089
	4	12.3	44.089
	4	12.3	44.4615
	4	12.4	44.4615
	4	12.4	44.9082
	4	12.5	44.9082
	4	12.5	45.2064
	4	12.6	45.2064
	4	12.6	45.8012
	4	12.8	45.8012
	4	12.8	46.1742
	4	12.9	46.1742
	4	12.9	46.3237
	4	13	46.3237
	4	13	46.771
	4	13.1	46.771
	4	13.1	47.5882
	4	13.2	47.5882
	4	13.2	48.1838
	4	13.3	48.1838
	4	13.3	48.2586
	4	13.4	48.2586
	4	13.4	48.4081
	4	13.5	48.4081
	4	13.5	48.9296
	4	13.6	48.9296
	4	13.6	49.1538
	4	13.7	49.1538
	4	13.7	49.6011
	4	13.8	49.6011
	4	13.8	49.8253
	4	13.9	49.8253
	4	13.9	50.1239
	4	14	50.1239
	4	14	50.5719
	4	14.1	50.5719
	4	14.1	50.7964
	4	14.2	50.7964
	4	14.2	51.17
	4	14.3	51.17
	4	14.3	51.4691
	4	14.4	51.4691
	4	14.4	51.8427
	4	14.5	51.8427
	4	14.5	52.1418
	4	14.6	52.1418
	4	14.6	52.7382
	4	14.7	52.7382
	4	14.7	53.4825
	4	14.8	53.4825
	4	14.8	53.5574
	4	14.9	53.5574
	4	14.9	54.1538
	4	15	54.1538
	4	15	54.5274
	4	15.1	54.5274
	4	15.1	54.8266
	4	15.2	54.8266
	4	15.2	55.0512
	4	15.3	55.0512
	4	15.3	55.4248
	4	15.4	55.4248
	4	15.4	55.8728
	4	15.5	55.8728
	4	15.5	56.0973
	4	15.6	56.0973
	4	15.6	56.6195
	4	15.7	56.6195
	4	15.7	56.9187
	4	15.8	56.9187
	4	15.8	57.2924
	4	15.9	57.2924
	4	15.9	57.666
	4	16	57.666
	4	16	57.9652
	4	16.1	57.9652
	4	16.1	58.3388
	4	16.2	58.3388
	4	16.2	58.638
	4	16.3	58.638
	4	16.3	59.0116
	4	16.4	59.0116
	4	16.4	59.0866
	4	16.5	59.0866
	4	16.5	59.5346
	4	16.6	59.5346
	4	16.6	59.7592
	4	16.7	59.7592
	4	16.7	60.1328
	4	16.8	60.1328
	4	16.8	60.2827
	4	16.9	60.2827
	4	16.9	60.7306
	4	17	60.7306
	4	17	60.8805
	4	17.1	60.8805
	4	17.1	61.1797
	4	17.2	61.1797
	4	17.2	61.7758
	4	17.3	61.7758
	4	17.3	61.9257
	4	17.4	61.9257
	4	17.4	62.4478
	4	17.5	62.4478
	4	17.5	62.747
	4	17.6	62.747
	4	17.6	63.1949
	4	17.7	63.1949
	4	17.7	63.8648
	4	17.8	63.8648
	4	17.8	64.164
	4	17.9	64.164
	4	17.9	64.4633
	4	18	64.4633
	4	18	64.6879
	4	18.1	64.6879
	4	18.1	64.9872
	4	18.2	64.9872
	4	18.2	65.2119
	4	18.3	65.2119
	4	18.3	65.3618
	4	18.4	65.3618
	4	18.4	65.6611
	4	18.5	65.6611
	4	18.5	66.0347
	4	18.6	66.0347
	4	18.6	66.4826
	4	18.7	66.4826
	4	18.7	67.1522
	4	18.8	67.1522
	4	18.8	67.3774
	4	18.9	67.3774
	4	18.9	67.752
	4	19	67.752
	4	19	68.2009
	4	19.1	68.2009
	4	19.1	68.5009
	4	19.2	68.5009
	4	19.2	68.8009
	4	19.3	68.8009
	4	19.3	69.2498
	4	19.4	69.2498
	4	19.4	69.475
	4	19.5	69.475
	4	19.5	69.6254
	4	19.6	69.6254
	4	19.6	69.7758
	4	19.7	69.7758
	4	19.7	70.1503
	4	19.8	70.1503
	4	19.8	70.5992
	4	19.9	70.5992
	4	19.9	70.8992
	4	20	70.8992
	4	20	71.2737
	4	20.1	71.2737
	4	20.1	71.6482
	4	20.2	71.6482
	4	20.2	71.8741
	4	20.3	71.8741
	4	20.3	72.1019
	4	20.4	72.1019
	4	20.4	72.3327
	4	20.6	72.3327
	4	20.6	72.6661
	4	20.7	72.6661
	4	20.7	72.7522
	4	20.8	72.7522
	4	20.8	73.0215
	4	20.9	73.0215
	4	20.9	73.115
	4	21	73.115
	4	21	73.7707
	4	21.1	73.7707
	4	21.1	74.4415
	4	21.3	74.4415
	4	21.3	74.8571
	4	21.5	74.8571
	4	21.5	75.1901
	4	21.7	75.1901
	4	21.7	75.9092
	5	0	0
	5	0	0
	5	0	0.0764
	5	0.1	0.0764
	5	0.1	0.3055
	5	0.2	0.3055
	5	0.2	0.4583
	5	0.3	0.4583
	5	0.3	0.7636
	5	0.4	0.7636
	5	0.4	0.9927
	5	0.5	0.9927
	5	0.5	1.2218
	5	0.6	1.2218
	5	0.6	1.3746
	5	0.7	1.3746
	5	0.7	1.68
	5	0.8	1.68
	5	0.8	1.9091
	5	0.9	1.9091
	5	0.9	1.9855
	5	1	1.9855
	5	1	2.5192
	5	1.1	2.5192
	5	1.1	2.8246
	5	1.2	2.8246
	5	1.2	2.9773
	5	1.3	2.9773
	5	1.3	3.3589
	5	1.4	3.3589
	5	1.4	3.8926
	5	1.5	3.8926
	5	1.5	4.3502
	5	1.6	4.3502
	5	1.6	4.503
	5	1.7	4.503
	5	1.7	5.0372
	5	1.8	5.0372
	5	1.8	5.4952
	5	1.9	5.4952
	5	1.9	5.8008
	5	2	5.8008
	5	2	6.0301
	5	2.1	6.0301
	5	2.1	6.4119
	5	2.2	6.4119
	5	2.2	6.7938
	5	2.3	6.7938
	5	2.3	6.9468
	5	2.4	6.9468
	5	2.4	7.1763
	5	2.5	7.1763
	5	2.5	7.3293
	5	2.6	7.3293
	5	2.6	7.7118
	5	2.7	7.7118
	5	2.7	7.7884
	5	2.8	7.7884
	5	2.8	8.1709
	5	2.9	8.1709
	5	2.9	8.4005
	5	3	8.4005
	5	3	8.4772
	5	3.1	8.4772
	5	3.1	8.7833
	5	3.2	8.7833
	5	3.2	8.8599
	5	3.3	8.8599
	5	3.3	9.0131
	5	3.4	9.0131
	5	3.4	9.2427
	5	3.5	9.2427
	5	3.5	9.4724
	5	3.6	9.4724
	5	3.6	9.7021
	5	3.7	9.7021
	5	3.7	10.1608
	5	3.8	10.1608
	5	3.8	10.6196
	5	3.9	10.6196
	5	3.9	10.8492
	5	4	10.8492
	5	4	11.2317
	5	4.1	11.2317
	5	4.1	11.4614
	5	4.2	11.4614
	5	4.2	11.7675
	5	4.3	11.7675
	5	4.3	11.9206
	5	4.4	11.9206
	5	4.4	12.2267
	5	4.5	12.2267
	5	4.5	12.5328
	5	4.6	12.5328
	5	4.6	12.9153
	5	4.7	12.9153
	5	4.7	13.2214
	5	4.8	13.2214
	5	4.8	13.4511
	5	4.9	13.4511
	5	4.9	13.9098
	5	5	13.9098
	5	5	13.9864
	5	5.1	13.9864
	5	5.1	14.3689
	5	5.2	14.3689
	5	5.2	14.675
	5	5.3	14.675
	5	5.3	14.7516
	5	5.4	14.7516
	5	5.4	14.9048
	5	5.5	14.9048
	5	5.5	15.2109
	5	5.6	15.2109
	5	5.6	15.4406
	5	5.7	15.4406
	5	5.7	15.8993
	5	5.8	15.8993
	5	5.8	16.129
	5	5.9	16.129
	5	5.9	16.5877
	5	6	16.5877
	5	6	16.8938
	5	6.1	16.8938
	5	6.1	16.9704
	5	6.2	16.9704
	5	6.2	17.1236
	5	6.3	17.1236
	5	6.3	17.8108
	5	6.4	17.8108
	5	6.4	18.1169
	5	6.5	18.1169
	5	6.5	18.4997
	5	6.6	18.4997
	5	6.6	18.5764
	5	6.7	18.5764
	5	6.7	18.8828
	5	6.8	18.8828
	5	6.8	19.1127
	5	6.9	19.1127
	5	6.9	19.266
	5	7	19.266
	5	7	19.4959
	5	7.1	19.4959
	5	7.1	20.0313
	5	7.2	20.0313
	5	7.2	20.4141
	5	7.3	20.4141
	5	7.3	20.7969
	5	7.4	20.7969
	5	7.4	20.9503
	5	7.5	20.9503
	5	7.5	21.2567
	5	7.6	21.2567
	5	7.6	21.5631
	5	7.7	21.5631
	5	7.7	21.793
	5	7.8	21.793
	5	7.8	22.4046
	5	7.9	22.4046
	5	7.9	22.7874
	5	8	22.7874
	5	8	23.1702
	5	8.1	23.1702
	5	8.1	23.6293
	5	8.2	23.6293
	5	8.2	24.317
	5	8.3	24.317
	5	8.3	24.5469
	5	8.4	24.5469
	5	8.4	24.9297
	5	8.5	24.9297
	5	8.5	25.1597
	5	8.6	25.1597
	5	8.6	25.5425
	5	8.7	25.5425
	5	8.7	25.8489
	5	8.8	25.8489
	5	8.8	26.308
	5	8.9	26.308
	5	8.9	26.538
	5	9	26.538
	5	9	26.8447
	5	9.1	26.8447
	5	9.1	27.2279
	5	9.2	27.2279
	5	9.2	27.7638
	5	9.3	27.7638
	5	9.3	27.9174
	5	9.4	27.9174
	5	9.4	28.5295
	5	9.5	28.5295
	5	9.5	28.8363
	5	9.6	28.8363
	5	9.6	29.6006
	5	9.7	29.6006
	5	9.7	29.9839
	5	9.8	29.9839
	5	9.8	30.2906
	5	9.9	30.2906
	5	9.9	30.9028
	5	10	30.9028
	5	10	31.3624
	5	10.1	31.3624
	5	10.1	31.4392
	5	10.2	31.4392
	5	10.2	31.6694
	5	10.3	31.6694
	5	10.3	32.2059
	5	10.4	32.2059
	5	10.4	32.6661
	5	10.5	32.6661
	5	10.5	32.8965
	5	10.6	32.8965
	5	10.6	33.2036
	5	10.7	33.2036
	5	10.7	33.7402
	5	10.8	33.7402
	5	10.8	34.0473
	5	10.9	34.0473
	5	10.9	34.3544
	5	11	34.3544
	5	11	35.0434
	5	11.1	35.0434
	5	11.1	35.5035
	5	11.2	35.5035
	5	11.2	35.8106
	5	11.3	35.8106
	5	11.3	36.4234
	5	11.4	36.4234
	5	11.4	36.5772
	5	11.5	36.5772
	5	11.5	36.9609
	5	11.6	36.9609
	5	11.6	37.5736
	5	11.7	37.5736
	5	11.7	37.8808
	5	11.8	37.8808
	5	11.8	38.1879
	5	11.9	38.1879
	5	11.9	38.8007
	5	12	38.8007
	5	12	39.2608
	5	12.1	39.2608
	5	12.1	39.568
	5	12.2	39.568
	5	12.2	39.7985
	5	12.3	39.7985
	5	12.3	40.1822
	5	12.4	40.1822
	5	12.4	40.5658
	5	12.5	40.5658
	5	12.5	40.9495
	5	12.6	40.9495
	5	12.6	41.4097
	5	12.7	41.4097
	5	12.7	41.7168
	5	12.8	41.7168
	5	12.8	42.177
	5	12.9	42.177
	5	12.9	42.2539
	5	13	42.2539
	5	13	42.4077
	5	13.1	42.4077
	5	13.1	42.8678
	5	13.2	42.8678
	5	13.2	43.4043
	5	13.3	43.4043
	5	13.3	43.7885
	5	13.4	43.7885
	5	13.4	43.9425
	5	13.5	43.9425
	5	13.5	44.556
	5	13.6	44.556
	5	13.6	44.7868
	5	13.7	44.7868
	5	13.7	45.324
	5	13.9	45.324
	5	13.9	45.6316
	5	14	45.6316
	5	14	45.8624
	5	14.1	45.8624
	5	14.1	46.17
	5	14.2	46.17
	5	14.2	46.4009
	5	14.3	46.4009
	5	14.3	46.7851
	5	14.4	46.7851
	5	14.4	46.8622
	5	14.5	46.8622
	5	14.5	47.629
	5	14.6	47.629
	5	14.6	47.8602
	5	14.7	47.8602
	5	14.7	48.0914
	5	14.8	48.0914
	5	14.8	48.3995
	5	14.9	48.3995
	5	14.9	48.7842
	5	15	48.7842
	5	15	49.2456
	5	15.1	49.2456
	5	15.1	49.7835
	5	15.2	49.7835
	5	15.2	50.0148
	5	15.3	50.0148
	5	15.3	50.169
	5	15.4	50.169
	5	15.4	50.4771
	5	15.5	50.4771
	5	15.5	50.7857
	5	15.6	50.7857
	5	15.6	51.5534
	5	15.7	51.5534
	5	15.7	52.0156
	5	15.8	52.0156
	5	15.8	52.0929
	5	15.9	52.0929
	5	15.9	52.4783
	5	16	52.4783
	5	16	52.7869
	5	16.1	52.7869
	5	16.1	53.0955
	5	16.2	53.0955
	5	16.2	53.3271
	5	16.3	53.3271
	5	16.3	53.7125
	5	16.4	53.7125
	5	16.4	54.3276
	5	16.5	54.3276
	5	16.5	54.6362
	5	16.6	54.6362
	5	16.6	55.1749
	5	16.7	55.1749
	5	16.7	55.4835
	5	16.8	55.4835
	5	16.8	55.9456
	5	16.9	55.9456
	5	16.9	56.1772
	5	17	56.1772
	5	17	56.2546
	5	17.1	56.2546
	5	17.1	56.5632
	5	17.2	56.5632
	5	17.2	56.6406
	5	17.3	56.6406
	5	17.3	57.026
	5	17.4	57.026
	5	17.4	57.4881
	5	17.5	57.4881
	5	17.5	57.8735
	5	17.6	57.8735
	5	17.6	58.0281
	5	17.7	58.0281
	5	17.7	58.3367
	5	17.8	58.3367
	5	17.8	58.4141
	5	17.9	58.4141
	5	17.9	58.4914
	5	18	58.4914
	5	18	58.8
	5	18.1	58.8
	5	18.1	59.0317
	5	18.2	59.0317
	5	18.2	59.2634
	5	18.3	59.2634
	5	18.3	59.6495
	5	18.4	59.6495
	5	18.4	60.1891
	5	18.5	60.1891
	5	18.5	60.652
	5	18.6	60.652
	5	18.6	61.1149
	5	18.7	61.1149
	5	18.7	61.8072
	5	18.8	61.8072
	5	18.8	62.1164
	5	18.9	62.1164
	5	18.9	62.3486
	5	19	62.3486
	5	19	62.7348
	5	19.1	62.7348
	5	19.1	63.1209
	5	19.2	63.1209
	5	19.2	63.5838
	5	19.3	63.5838
	5	19.3	63.816
	5	19.4	63.816
	5	19.4	63.971
	5	19.5	63.971
	5	19.5	64.6631
	5	19.6	64.6631
	5	19.6	64.8181
	5	19.7	64.8181
	5	19.7	65.1274
	5	19.8	65.1274
	5	19.8	65.5136
	5	19.9	65.5136
	5	19.9	65.8998
	5	20	65.8998
	5	20	66.132
	5	20.1	66.132
	5	20.1	66.5182
	5	20.2	66.5182
	5	20.2	66.981
	5	20.3	66.981
	5	20.3	67.1375
	5	20.4	67.1375
	5	20.4	67.3819
	5	20.5	67.3819
	5	20.5	67.6425
	5	20.6	67.6425
	5	20.6	68.0937
	5	20.7	68.0937
	5	20.7	68.2782
	5	20.8	68.2782
	5	20.8	68.471
	5	20.9	68.471
	5	20.9	68.5732
	5	21	68.5732
	5	21	69.2639
	5	21.1	69.2639
	5	21.1	69.4099
	5	21.2	69.4099
	5	21.2	69.5862
	5	21.4	69.5862
	5	21.4	70.1825
	5	21.5	70.1825
	5	21.5	70.5576
	6	0	0
	6	0	0
	6	0	0.1254
	6	0.1	0.1254
	6	0.1	0.376
	6	0.2	0.376
	6	0.2	0.6892
	6	0.3	0.6892
	6	0.3	0.8146
	6	0.4	0.8146
	6	0.4	0.94
	6	0.5	0.94
	6	0.5	1.0027
	6	0.6	1.0027
	6	0.6	1.2533
	6	0.7	1.2533
	6	0.7	1.5041
	6	0.8	1.5041
	6	0.8	1.6923
	6	0.9	1.6923
	6	0.9	1.8177
	6	1	1.8177
	6	1	2.1311
	6	1.1	2.1311
	6	1.1	2.2566
	6	1.2	2.2566
	6	1.2	2.5074
	6	1.3	2.5074
	6	1.3	2.8833
	6	1.4	2.8833
	6	1.4	3.0088
	6	1.5	3.0088
	6	1.5	3.2596
	6	1.6	3.2596
	6	1.6	3.3223
	6	1.7	3.3223
	6	1.7	3.5731
	6	1.8	3.5731
	6	1.8	3.8239
	6	1.9	3.8239
	6	1.9	3.9494
	6	2	3.9494
	6	2	4.1375
	6	2.1	4.1375
	6	2.1	4.4511
	6	2.2	4.4511
	6	2.2	4.5767
	6	2.3	4.5767
	6	2.3	4.7022
	6	2.4	4.7022
	6	2.4	5.0158
	6	2.5	5.0158
	6	2.5	5.2669
	6	2.6	5.2669
	6	2.6	5.3298
	6	2.7	5.3298
	6	2.7	5.6435
	6	2.8	5.6435
	6	2.8	5.8319
	6	2.9	5.8319
	6	2.9	6.0203
	6	3	6.0203
	6	3	6.4594
	6	3.1	6.4594
	6	3.1	6.7105
	6	3.2	6.7105
	6	3.2	6.7733
	6	3.3	6.7733
	6	3.3	6.9617
	6	3.4	6.9617
	6	3.4	7.0874
	6	3.5	7.0874
	6	3.5	7.1503
	6	3.6	7.1503
	6	3.6	7.527
	6	3.7	7.527
	6	3.7	7.9037
	6	3.8	7.9037
	6	3.8	8.2177
	6	3.9	8.2177
	6	3.9	8.4062
	6	4	8.4062
	6	4	8.7202
	6	4.1	8.7202
	6	4.1	9.1595
	6	4.2	9.1595
	6	4.2	9.411
	6	4.3	9.411
	6	4.3	9.6624
	6	4.4	9.6624
	6	4.4	9.8511
	6	4.5	9.8511
	6	4.5	10.228
	6	4.6	10.228
	6	4.6	10.6049
	6	4.7	10.6049
	6	4.7	10.8564
	6	4.8	10.8564
	6	4.8	11.1706
	6	4.9	11.1706
	6	4.9	11.2335
	6	5	11.2335
	6	5	11.485
	6	5.1	11.485
	6	5.1	11.6108
	6	5.2	11.6108
	6	5.2	11.9878
	6	5.3	11.9878
	6	5.3	12.302
	6	5.4	12.302
	6	5.4	12.4906
	6	5.5	12.4906
	6	5.5	12.8049
	6	5.6	12.8049
	6	5.6	12.8678
	6	5.7	12.8678
	6	5.7	13.0565
	6	5.8	13.0565
	6	5.8	13.3079
	6	5.9	13.3079
	6	5.9	13.4966
	6	6	13.4966
	6	6	13.8735
	6	6.2	13.8735
	6	6.2	14.1877
	6	6.3	14.1877
	6	6.3	14.7525
	6	6.4	14.7525
	6	6.4	15.0039
	6	6.5	15.0039
	6	6.5	15.3809
	6	6.6	15.3809
	6	6.6	15.8204
	6	6.7	15.8204
	6	6.7	16.3226
	6	6.8	16.3226
	6	6.8	16.5741
	6	6.9	16.5741
	6	6.9	16.6999
	6	7	16.6999
	6	7	17.2021
	6	7.1	17.2021
	6	7.1	17.579
	6	7.2	17.579
	6	7.2	18.0186
	6	7.3	18.0186
	6	7.3	18.3955
	6	7.4	18.3955
	6	7.4	18.5842
	6	7.5	18.5842
	6	7.5	18.7729
	6	7.6	18.7729
	6	7.6	18.8987
	6	7.7	18.8987
	6	7.7	19.3383
	6	7.8	19.3383
	6	7.8	19.7155
	6	7.9	19.7155
	6	7.9	19.9672
	6	8	19.9672
	6	8	20.156
	6	8.1	20.156
	6	8.1	20.3449
	6	8.2	20.3449
	6	8.2	20.8474
	6	8.3	20.8474
	6	8.3	21.1619
	6	8.4	21.1619
	6	8.4	21.2249
	6	8.5	21.2249
	6	8.5	21.6648
	6	8.6	21.6648
	6	8.6	22.1047
	6	8.7	22.1047
	6	8.7	22.6073
	6	8.8	22.6073
	6	8.8	23.1724
	6	8.9	23.1724
	6	8.9	23.6749
	6	9	23.6749
	6	9	24.1775
	6	9.1	24.1775
	6	9.1	24.6174
	6	9.2	24.6174
	6	9.2	24.9319
	6	9.3	24.9319
	6	9.3	25.5596
	6	9.4	25.5596
	6	9.4	25.874
	6	9.5	25.874
	6	9.5	26.314
	6	9.6	26.314
	6	9.6	26.6912
	6	9.7	26.6912
	6	9.7	27.1311
	6	9.8	27.1311
	6	9.8	27.571
	6	9.9	27.571
	6	9.9	28.2611
	6	10	28.2611
	6	10	28.6384
	6	10.1	28.6384
	6	10.1	28.9529
	6	10.2	28.9529
	6	10.2	29.2046
	6	10.3	29.2046
	6	10.3	29.2676
	6	10.4	29.2676
	6	10.4	29.6448
	6	10.5	29.6448
	6	10.5	30.0847
	6	10.6	30.0847
	6	10.6	30.5877
	6	10.7	30.5877
	6	10.7	31.0907
	6	10.8	31.0907
	6	10.8	31.2168
	6	10.9	31.2168
	6	10.9	31.6571
	6	11	31.6571
	6	11	32.0974
	6	11.1	32.0974
	6	11.1	32.4122
	6	11.3	32.4122
	6	11.3	32.8525
	6	11.4	32.8525
	6	11.4	33.4807
	6	11.5	33.4807
	6	11.5	33.921
	6	11.6	33.921
	6	11.6	34.173
	6	11.7	34.173
	6	11.7	34.4878
	6	11.8	34.4878
	6	11.8	34.8654
	6	11.9	34.8654
	6	11.9	34.9915
	6	12	34.9915
	6	12	35.2434
	6	12.1	35.2434
	6	12.1	35.7464
	6	12.2	35.7464
	6	12.2	36.0612
	6	12.3	36.0612
	6	12.3	36.6893
	6	12.4	36.6893
	6	12.4	37.2548
	6	12.5	37.2548
	6	12.5	37.6324
	6	12.6	37.6324
	6	12.6	38.1354
	6	12.7	38.1354
	6	12.7	38.3245
	6	12.8	38.3245
	6	12.8	38.89
	6	12.9	38.89
	6	12.9	39.2676
	6	13	39.2676
	6	13	39.6452
	6	13.1	39.6452
	6	13.1	39.8973
	6	13.2	39.8973
	6	13.2	39.9604
	6	13.3	39.9604
	6	13.3	40.2752
	6	13.4	40.2752
	6	13.4	40.8407
	6	13.5	40.8407
	6	13.5	41.3436
	6	13.6	41.3436
	6	13.6	41.6585
	6	13.7	41.6585
	6	13.7	41.9733
	6	13.8	41.9733
	6	13.8	42.6645
	6	13.9	42.6645
	6	13.9	42.9797
	6	14	42.9797
	6	14	43.4205
	6	14.1	43.4205
	6	14.1	43.7985
	6	14.2	43.7985
	6	14.2	44.2393
	6	14.3	44.2393
	6	14.3	44.5549
	6	14.4	44.5549
	6	14.4	44.8075
	6	14.5	44.8075
	6	14.5	45.1231
	6	14.6	45.1231
	6	14.6	45.7524
	6	14.7	45.7524
	6	14.7	46.2564
	6	14.8	46.2564
	6	14.8	46.572
	6	14.9	46.572
	6	14.9	46.9509
	6	15	46.9509
	6	15	47.1407
	6	15.1	47.1407
	6	15.1	47.3936
	6	15.2	47.3936
	6	15.2	47.7725
	6	15.3	47.7725
	6	15.3	48.2143
	6	15.4	48.2143
	6	15.4	48.5303
	6	15.5	48.5303
	6	15.5	48.8463
	6	15.6	48.8463
	6	15.6	49.0361
	6	15.7	49.0361
	6	15.7	49.415
	6	15.8	49.415
	6	15.8	49.983
	6	15.9	49.983
	6	15.9	50.2362
	6	16	50.2362
	6	16	50.5526
	6	16.1	50.5526
	6	16.1	50.8059
	6	16.2	50.8059
	6	16.2	51.1852
	6	16.3	51.1852
	6	16.3	51.4385
	6	16.4	51.4385
	6	16.4	51.8179
	6	16.5	51.8179
	6	16.5	52.0711
	6	16.6	52.0711
	6	16.6	52.5763
[truncated: 92 more rows]

## Sheet: FIG4C
		Protein associations (β)
		ARIC Middle age cohort				ARIC Old age cohort
	Protein	Low education	Low adult SES			Low education	Low adult SES
	S100A12	0.155428	0.202902			0.131905	0.185916
	CCL16	0.0719415	0.0966347			0.0472176	0.0886671
	CRP	0.217292	0.215332			0.137858	0.19335
	F2	-0.0727227	-0.0729138			-0.105487	-0.142649
	S100A9	0.101101	0.113356			0.190676	0.207643
	FABP3	0.115012	0.205817			0.0964046	0.190039
	DNAJB9	0.112356	0.149558			0.189816	0.253976
	FURIN	0.193798	0.304876			0.119693	0.165795
	SUMF2	0.144549	0.261285			-0.0178161	0.020032
	HSPA1A	0.173526	0.335158			0.0909831	0.171164
	HSPA1B	0.188635	0.34951			0.106828	0.159579
	Non-significant associations (p > 0.05) are shown in white.

## Sheet: FIG4D
			Hazard ratio	Error-	Error+
	Whitehall	S100A12	1.068	0.093	0.102
	ARIC-Middle	S100A12	1.17194	0.0239368	0.0240632
	ARIC-Old	S100A12	1.20432	0.0463191	0.0486809
	Whitehall	CCL16	1.204	0.103	0.113
	ARIC-Middle	CCL16	1.07132	0.0253193	0.0256807
	ARIC-Old	CCL16	1.09541	0.0534098	0.0565902
	Whitehall	CRP	1.3	0.115	0.126
	ARIC-Middle	CRP	1.2377	0.0317012	0.0322988
	ARIC-Old	CRP	1.16286	0.0568571	0.0591429
	Whitehall	F2	0.768	0.068	0.075
	ARIC-Middle	F2	0.888022	0.0210216	0.0209784
	ARIC-Old	F2	0.777707	0.0497067	0.0522933
	Whitehall	S100A9	1.13	0.097	0.107
	ARIC-Middle	S100A9	1.19877	0.0257715	0.0262285
	ARIC-Old	S100A9	1.17138	0.0443755	0.0466245
	Whitehall	FABP3	1.144	0.108	0.121
	ARIC-Middle	FABP3	1.18756	0.0335565	0.0344435
	ARIC-Old	FABP3	1.29117	0.0641731	0.0678269
	Whitehall	DNAJB9	1.263	0.11	0.119
	ARIC-Middle	DNAJB9	1.17384	0.0268449	0.0271551
	ARIC-Old	DNAJB9	1.30007	0.0610736	0.0639264
	Whitehall	FURIN	1.058	0.09	0.099
	ARIC-Middle	FURIN	1.14035	0.0213491	0.0216509
	ARIC-Old	FURIN	1.09987	0.0328715	0.0341285
	Whitehall	SUMF2	1.061	0.09	0.099
	ARIC-Middle	SUMF2	1.07757	0.0175662	0.0174338
	ARIC-Old	SUMF2	1.11012	0.0391203	0.0408797
	Whitehall	HSPA1A	1.073	0.092	0.101
	ARIC-Middle	HSPA1A	1.1442	0.0212044	0.0217956
	ARIC-Old	HSPA1A	1.18028	0.0372839	0.0377161
	Whitehall	HSPA1B	1.045	0.089	0.097
	ARIC-Middle	HSPA1B	1.18224	0.0232405	0.0237595
	ARIC-Old	HSPA1B	1.27391	0.0519108	0.0540892
