# Supplementary material for: Social disadvantage accelerates aging
Source: Nat Med. 2025 Mar 14;31(5):1635–43. doi: 10.1038/s41591-025-03563-4 (PMC12092251; doi:10.1038/s41591-025-03563-4)
Supplement: Supplementary file 6 — Figure and related data. [file 41591_2025_3563_MOESM6_ESM.xlsx]

## Sheet: Age 50 ->
																	Avohilmo mukana
				Avohilmo mukana												Seuranta 50v iästä, altiste matala koulutus, matala ammattiasema, matala 10v nhood SES siihen mennessä.
DATA KUVAAN
									kaavat luottamusväliviivoille							SES					Hazard ratio for low socioeconomic status
				Total	Event	HazardRatio	HRLowerCL	HRUpperCL	error -	error +							Disease group	N(total)	N(cases)		and disease (95% confidence interval)
33											KORJAA OIKEAT LUVUT
32		Low education														Low education									lcl	ucl
31	1	101	Genomic Instability	179170	26039	1.022	0.99	1.054	0.032	0.032	(1.43-1.72)						Genomic Instability	179170	26039					1.022	0.99	1.054
30	2	103	Epigenetic Alterations	172393	30839	1.252	1.216	1.289	0.036	0.037	(1.48-1.78)						Epigenetic Alterations	172393	30839					1.252	1.216	1.289
29	3	107	Cellular Senescence	159788	41398	1.233	1.202	1.265	0.031	0.032	(1.47-1.77)						Cellular Senescence	159788	41398					1.233	1.202	1.265
28	4	104	Loss of Proteostasis	170817	39720	1.24	1.209	1.273	0.031	0.033	(1.46-1.76)						Loss of Proteostasis	170817	39720					1.24	1.209	1.273
27	5	102	Telomere Attrition	163259	38992	1.313	1.279	1.348	0.034	0.035							Telomere Attrition	163259	38992					1.313	1.279	1.348
26	6	106	Mitochondrial Dysfunction	162830	42600	1.324	1.291	1.358	0.033	0.034							Mitochondrial Dysfunction	162830	42600					1.324	1.291	1.358
25	7	109	Altered Intercellular Communication	160300	40903	1.356	1.321	1.391	0.035	0.035	(1.32-1.56)						Altered Intercellular Communication	160300	40903					1.356	1.321	1.391
24	8	105	Deregulated Nutrient Sensing	161748	39359	1.364	1.328	1.4	0.036	0.036	(1.13-1.35)						Deregulated Nutrient Sensing	161748	39359					1.364	1.328	1.4
23	9	108	Stem Cell Exhaustion	163718	35872	1.399	1.361	1.438	0.038	0.039	(1.21-1.43)						Stem Cell Exhaustion	163718	35872					1.399	1.361	1.438
22									0	0	(1.28-1.52)
21		Low occupational status							0	0	(1.33-1.56)					Low occupational status
20	1	101	Genomic Instability	169322	22204	0.991	0.961	1.022	0.03	0.031	(1.32-1.56)						Genomic Instability	169322	22204					0.991	0.961	1.022
19	2	103	Epigenetic Alterations	163059	27108	1.25	1.215	1.285	0.035	0.035	(1.30-1.54)						Epigenetic Alterations	163059	27108					1.25	1.215	1.285
18	3	107	Cellular Senescence	151186	36791	1.233	1.203	1.262	0.03	0.029							Cellular Senescence	151186	36791					1.233	1.203	1.262
17	4	104	Loss of Proteostasis	161773	35161	1.23	1.2	1.26	0.03	0.03							Loss of Proteostasis	161773	35161					1.23	1.2	1.26
16	5	102	Telomere Attrition	154638	34970	1.322	1.29	1.355	0.032	0.033	(1.27-2.16)						Telomere Attrition	154638	34970					1.322	1.29	1.355
15	6	106	Mitochondrial Dysfunction	154286	37982	1.309	1.278	1.34	0.031	0.031	(0.87-1.49)						Mitochondrial Dysfunction	154286	37982					1.309	1.278	1.34
14	7	109	Altered Intercellular Communication	151812	36605	1.338	1.306	1.37	0.032	0.032	(0.99-1.69)						Altered Intercellular Communication	151812	36605					1.338	1.306	1.37
13	8	105	Deregulated Nutrient Sensing	153237	35294	1.344	1.311	1.377	0.033	0.033	(1.14-1.94)						Deregulated Nutrient Sensing	153237	35294					1.344	1.311	1.377
12	9	108	Stem Cell Exhaustion	155049	32353	1.383	1.348	1.419	0.035	0.036	(1.28-2.16)						Stem Cell Exhaustion	155049	32353					1.383	1.348	1.419
11									0	0	(1.27-2.16)
10		Neighbourhood disadvantage							0	0	(1.26-2.14)					Neighbourhood disadvantage
9	1	101	Genomic Instability	171662	25145	1.086	1.044	1.13	0.042	0.044							Genomic Instability	171662	25145					1.086	1.044	1.13
8	2	103	Epigenetic Alterations	165222	29635	1.195	1.154	1.239	0.041	0.044							Epigenetic Alterations	165222	29635					1.195	1.154	1.239
7	3	107	Cellular Senescence	153105	39831	1.177	1.141	1.214	0.036	0.037	(1.24-1.67)						Cellular Senescence	153105	39831					1.177	1.141	1.214
6	4	104	Loss of Proteostasis	163690	38233	1.188	1.151	1.227	0.037	0.039	(0.83-1.13)						Loss of Proteostasis	163690	38233					1.188	1.151	1.227
5	5	102	Telomere Attrition	156464	37472	1.204	1.166	1.243	0.038	0.039	(0.93-1.25)						Telomere Attrition	156464	37472					1.204	1.166	1.243
4	6	106	Mitochondrial Dysfunction	156044	40982	1.236	1.199	1.273	0.037	0.037	(1.07-1.45)						Mitochondrial Dysfunction	156044	40982					1.236	1.199	1.273
3	7	109	Altered Intercellular Communication	153600	39297	1.247	1.209	1.286	0.038	0.039	(1.23-1.66)						Altered Intercellular Communication	153600	39297					1.247	1.209	1.286
2	8	105	Deregulated Nutrient Sensing	155021	37804	1.262	1.223	1.302	0.039	0.04	(1.24-1.67)						Deregulated Nutrient Sensing	155021	37804					1.262	1.223	1.302
1	9	108	Stem Cell Exhaustion	156916	34468	1.26	1.219	1.301	0.041	0.041	(1.22-1.65)						Stem Cell Exhaustion	156916	34468					1.26	1.219	1.301

## Sheet: Age 50 vain HILMO
																Avohilmo pois
				Avohilmo pois												Seuranta 50v iästä, altiste matala koulutus, matala ammattiasema, matala 10v nhood SES siihen mennessä.
DATA KUVAAN
						aSES			kaavat luottamusväliviivoille							SES					Hazard ratio for low socioeconomic status
				Total	Event	HazardRatio	HRLowerCL	HRUpperCL	error -	error +							Disease group	N(total)	N(cases)		and disease (95% confidence interval)
33											KORJAA OIKEAT LUVUT
32		Low education														Low education									lcl	ucl
31	1	101	Genomic Instability	180120	22651	1.068	1.033	1.104	0.035	0.036	(1.43-1.72)						Genomic Instability	180120	22651					1.068	1.033	1.104
30	2	103	Epigenetic Alterations	175149	27021	1.287	1.248	1.328	0.039	0.041	(1.48-1.78)						Epigenetic Alterations	175149	27021					1.287	1.248	1.328
29	3	107	Cellular Senescence	168477	34724	1.198	1.166	1.232	0.032	0.034	(1.47-1.77)						Cellular Senescence	168477	34724					1.198	1.166	1.232
28	4	104	Loss of Proteostasis	175251	30710	1.194	1.16	1.229	0.034	0.035	(1.46-1.76)						Loss of Proteostasis	175251	30710					1.194	1.16	1.229
27	5	102	Telomere Attrition	174246	26475	1.269	1.229	1.309	0.04	0.04							Telomere Attrition	174246	26475					1.269	1.229	1.309
26	6	106	Mitochondrial Dysfunction	173894	31652	1.254	1.219	1.291	0.035	0.037							Mitochondrial Dysfunction	173894	31652					1.254	1.219	1.291
25	7	109	Altered Intercellular Communication	170921	29703	1.28	1.242	1.318	0.038	0.038	(1.32-1.56)						Altered Intercellular Communication	170921	29703					1.28	1.242	1.318
24	8	105	Deregulated Nutrient Sensing	173237	26945	1.323	1.282	1.365	0.041	0.042	(1.13-1.35)						Deregulated Nutrient Sensing	173237	26945					1.323	1.282	1.365
23	9	108	Stem Cell Exhaustion	174624	23954	1.335	1.291	1.38	0.044	0.045	(1.21-1.43)						Stem Cell Exhaustion	174624	23954					1.335	1.291	1.38
22									0	0	(1.28-1.52)
21		Low occupational status							0	0	(1.33-1.56)					Low occupational status
20	1	101	Genomic Instability	170197	19135	1.023	0.99	1.058	0.033	0.035	(1.32-1.56)						Genomic Instability	170197	19135					1.023	0.99	1.058
19	2	103	Epigenetic Alterations	165522	23595	1.283	1.245	1.322	0.038	0.039	(1.30-1.54)						Epigenetic Alterations	165522	23595					1.283	1.245	1.322
18	3	107	Cellular Senescence	159309	30324	1.194	1.163	1.226	0.031	0.032							Cellular Senescence	159309	30324					1.194	1.163	1.226
17	4	104	Loss of Proteostasis	165683	26642	1.178	1.145	1.212	0.033	0.034							Loss of Proteostasis	165683	26642					1.178	1.145	1.212
16	5	102	Telomere Attrition	164736	23164	1.268	1.23	1.307	0.038	0.039	(1.27-2.16)						Telomere Attrition	164736	23164					1.268	1.23	1.307
15	6	106	Mitochondrial Dysfunction	164469	27381	1.232	1.198	1.267	0.034	0.035	(0.87-1.49)						Mitochondrial Dysfunction	164469	27381					1.232	1.198	1.267
14	7	109	Altered Intercellular Communication	161610	25979	1.265	1.229	1.301	0.036	0.036	(0.99-1.69)						Altered Intercellular Communication	161610	25979					1.265	1.229	1.301
13	8	105	Deregulated Nutrient Sensing	163792	23491	1.303	1.264	1.343	0.039	0.04	(1.14-1.94)						Deregulated Nutrient Sensing	163792	23491					1.303	1.264	1.343
12	9	108	Stem Cell Exhaustion	165095	21045	1.317	1.276	1.359	0.041	0.042	(1.28-2.16)						Stem Cell Exhaustion	165095	21045					1.317	1.276	1.359
11									0	0	(1.27-2.16)
10		Neighbourhood disadvantage							0	0	(1.26-2.14)					Neighbourhood disadvantage
9	1	101	Genomic Instability	172573	21859	1.115	1.069	1.164	0.046	0.049							Genomic Instability	172573	21859					1.115	1.069	1.164
8	2	103	Epigenetic Alterations	167848	25932	1.179	1.135	1.225	0.044	0.046							Epigenetic Alterations	167848	25932					1.179	1.135	1.225
7	3	107	Cellular Senescence	161444	33420	1.16	1.121	1.2	0.039	0.04	(1.24-1.67)						Cellular Senescence	161444	33420					1.16	1.121	1.2
6	4	104	Loss of Proteostasis	167927	29581	1.151	1.111	1.194	0.04	0.043	(0.83-1.13)						Loss of Proteostasis	167927	29581					1.151	1.111	1.194
5	5	102	Telomere Attrition	166983	25406	1.162	1.118	1.208	0.044	0.046	(0.93-1.25)						Telomere Attrition	166983	25406					1.162	1.118	1.208
4	6	106	Mitochondrial Dysfunction	166638	30458	1.198	1.157	1.241	0.041	0.043	(1.07-1.45)						Mitochondrial Dysfunction	166638	30458					1.198	1.157	1.241
3	7	109	Altered Intercellular Communication	163777	28522	1.198	1.155	1.242	0.043	0.044	(1.23-1.66)						Altered Intercellular Communication	163777	28522					1.198	1.155	1.242
2	8	105	Deregulated Nutrient Sensing	166038	25851	1.22	1.174	1.267	0.046	0.047	(1.24-1.67)						Deregulated Nutrient Sensing	166038	25851					1.22	1.174	1.267
1	9	108	Stem Cell Exhaustion	167367	22988	1.193	1.146	1.242	0.047	0.049	(1.22-1.65)						Stem Cell Exhaustion	167367	22988					1.193	1.146	1.242
